# Supplementary material for: SARS-CoV-2 transmission dynamics in bars, restaurants, and nightclubs
Source: Front Microbiol. 2023 May 18;14:1183877. doi: 10.3389/fmicb.2023.1183877 (PMC10232797; doi:10.3389/fmicb.2023.1183877)
Supplement: Supplementary file 1 [file Table_1.XLSX]

## Sheet: Genotyping result per case
Case ID	Date of positive RT-PCR test	CT value N target	Vaccination status	Succesfully sequenced?	GISAID ID	Accession ID	Variant	Genotype	Venue 1	Venue 2	Venue 3	Venue 4	Venue 5	Venue 6	Venue 7	Venue 8	Venue 9	Venue 10	Venue 11	Venue 12	Venue 13	Venue 14	Venue 15	Venue 16
1	2021-07-06	Not available	Partially vaccinated	YES	hCoV-19/Netherlands/LI-MUMC-2911/2021	EPI_ISL_3474413	Delta	A			26-6
2	2021-07-06	Not available	Fully vaccinated	YES	hCoV-19/Netherlands/LI-MUMC-2913/2021	EPI_ISL_3474409	Delta	E				Staff
3	2021-07-08	Not available	Not vaccinated	YES	hCoV-19/Netherlands/LI-MUMC-2919/2021	EPI_ISL_3474326	Delta	E	1-7
4	2021-07-10	Not available	Fully vaccinated	YES	hCoV-19/Netherlands/LI-MUMC-2925/2021	EPI_ISL_3474334	Delta	C		X
5	2021-07-10	Not available	Fully vaccinated	YES	hCoV-19/Netherlands/LI-MUMC-2926/2021	EPI_ISL_3474287	Delta	A		X
6	2021-07-10	Not available	Fully vaccinated	YES	hCoV-19/Netherlands/LI-MUMC-2927/2021	EPI_ISL_3474414	Delta	C		X
7	2021-07-09	Not available	Fully vaccinated	YES	hCoV-19/Netherlands/LI-MUMC-2928/2021	EPI_ISL_3474732	Delta	E		X	X
8	2021-07-12	Not available	Fully vaccinated	YES	hCoV-19/Netherlands/LI-MUMC-3043/2021	EPI_ISL_3474328	Delta	E			9-7
9	2021-07-12	Not available	Partially vaccinated	YES	hCoV-19/Netherlands/LI-MUMC-2958/2021	EPI_ISL_3474438	Delta	A		6-7/7-7
10	2021-07-12	Not available	Fully vaccinated	YES	hCoV-19/Netherlands/LI-MUMC-3044/2021	EPI_ISL_3474756	Delta	A		9-7			9-7/10-7
11	2021-07-12	Not available	Partially vaccinated	YES	hCoV-19/Netherlands/LI-MUMC-2960/2021	EPI_ISL_3474757	Delta	A		6-7/7-7							6-7/7-7
12	2021-07-10	Not available	Partially vaccinated	No	Not determined	Not applicable	Not determined	Not determined
13	2021-07-14	Not available	Fully vaccinated	YES	hCoV-19/Netherlands/LI-MUMC-2982/2021	EPI_ISL_3474335	Delta	C			10-7				9-7/10-7
14	2021-07-14	Not available	Partially vaccinated	YES	hCoV-19/Netherlands/LI-MUMC-3104/2021	EPI_ISL_3474794	Delta	C		6-7/7-7
15	2021-07-09	27.1624	Fully vaccinated	No	Not determined	Not applicable	Not determined	Not determined
16	2021-07-09	17.8492	Fully vaccinated	YES	hCoV-19/Netherlands/LI-MUMC-3115/2021	EPI_ISL_3474216	Delta	A		X
17	2021-07-11	16.9429	Fully vaccinated	YES	hCoV-19/Netherlands/LI-MUMC-3117/2021	EPI_ISL_3474803	Delta	C
18	2021-07-09	17.7574	Partially vaccinated	YES	hCoV-19/Netherlands/LI-MUMC-3119/2021	EPI_ISL_3474441	Delta	A		X
19	2021-07-09	25.3305	Fully vaccinated	No	Not determined	Not applicable	Not determined	Not determined
20	2021-07-06	16.3286	Fully vaccinated	YES	hCoV-19/Netherlands/LI-MUMC-3133/2021	EPI_ISL_3474448	Delta	A						Staff
21	2021-07-12	28.3948	Fully vaccinated	No	Not determined	Not applicable	Not determined	Not determined
22	2021-07-04	10.3785	Partially vaccinated	YES	hCoV-19/Netherlands/LI-MUMC-3134/2021	EPI_ISL_3474811	Delta	A						29-6
23	2021-07-11	14.398	Partially vaccinated	YES	hCoV-19/Netherlands/LI-MUMC-3135/2021	EPI_ISL_3474325	Delta	A								Staff
24	2021-07-06	14.2993	Unknown	YES	hCoV-19/Netherlands/LI-MUMC-3136/2021	EPI_ISL_3474449	Delta	A													2-7
25	2021-07-08	11.2923	Partially vaccinated	YES	hCoV-19/Netherlands/LI-MUMC-3137/2021	EPI_ISL_3474812	Delta	A								Staff
26	2021-07-07	22.0016	Partially vaccinated	YES	hCoV-19/Netherlands/LI-MUMC-3138/2021	EPI_ISL_3474643	Delta	E								5-7
27	2021-07-06	17.4719	Fully vaccinated	YES	hCoV-19/Netherlands/LI-MUMC-3139/2021	EPI_ISL_3474277	Delta	A						29-6/30-6									2-7
28	2021-07-06	20.9456	Not vaccinated	YES	hCoV-19/Netherlands/LI-MUMC-3140/2021	EPI_ISL_3474212	Delta	A														Staff
29	2021-07-11	16.9963	Not vaccinated	YES	hCoV-19/Netherlands/LI-MUMC-3141/2021	EPI_ISL_3474813	Delta	A			Staff
30	2021-07-12	19.036	Fully vaccinated	No	Not determined	Not applicable	Not determined	Not determined
31	Unknown	14.4198	Fully vaccinated	YES	hCoV-19/Netherlands/LI-MUMC-3142/2021	EPI_ISL_3474660	Delta	A													Staff
32	2021-07-10	16.2601	Partially vaccinated	YES	hCoV-19/Netherlands/LI-MUMC-3143/2021	EPI_ISL_3474434	Delta	E										1-7
33	2021-07-07	13.0513	Fully vaccinated	YES	hCoV-19/Netherlands/LI-MUMC-3144/2021	EPI_ISL_3474746	Delta	E				X
34	2021-07-13	27.8785	Not vaccinated	No	Not determined	Not applicable	Not determined	Not determined
35	2021-07-12	16.1273	Fully vaccinated	YES	hCoV-19/Netherlands/LI-MUMC-3145/2021	EPI_ISL_3474747	Delta	D									5-7/7-7/8-7/9-7
36	2021-07-07	22.956	Not vaccinated	YES	hCoV-19/Netherlands/LI-MUMC-3146/2021	EPI_ISL_3474666	Delta	B															Staff
37	2021-07-01	12.9217	Not vaccinated	YES	hCoV-19/Netherlands/LI-MUMC-3147/2021	EPI_ISL_3474814	Delta	A						Staff
38	2021-07-08	15.2951	Fully vaccinated	YES	hCoV-19/Netherlands/LI-MUMC-3148/2021	EPI_ISL_3474815	Delta	A															2-7
39	2021-07-13	13.8112	Fully vaccinated	YES	hCoV-19/Netherlands/LI-MUMC-3149/2021	EPI_ISL_3474338	Delta	C																Staff
40	2021-07-10	15.3847	Partially vaccinated	YES	hCoV-19/Netherlands/LI-MUMC-3150/2021	EPI_ISL_3474816	Delta	B										6-7/7-7
41	2021-07-08	16.3092	Partially vaccinated	YES	hCoV-19/Netherlands/LI-MUMC-3151/2021	EPI_ISL_3474748	Delta	E				1-7
42	2021-07-14	10.635	Fully vaccinated	YES	hCoV-19/Netherlands/LI-MUMC-3152/2021	EPI_ISL_3474450	Delta	B										7-7
43	2021-07-12	19.0561	Fully vaccinated	YES	hCoV-19/Netherlands/LI-MUMC-3153/2021	EPI_ISL_3474195	Delta	H											5-7/8-7	2-7
44	2021-07-11	12.9953	Fully vaccinated	YES	hCoV-19/Netherlands/LI-MUMC-3154/2021	EPI_ISL_3474451	Delta	B										7-7/8-7
45	2021-07-05	13.4587	Fully vaccinated	YES	hCoV-19/Netherlands/LI-MUMC-3155/2021	EPI_ISL_3474286	Delta	E											1-7
46	2021-07-03	19.3783	Partially vaccinated	YES	hCoV-19/Netherlands/LI-MUMC-3156/2021	EPI_ISL_3474281	Delta	A						Staff
47	2021-07-07	11.3423	Not vaccinated	YES	hCoV-19/Netherlands/LI-MUMC-3157/2021	EPI_ISL_3474817	Delta	A					Staff		1-7
48	2021-07-12	20.7636	Not vaccinated	YES	hCoV-19/Netherlands/LI-MUMC-3158/2021	EPI_ISL_3474479	Delta	G		4-7	4-7		3-7/4-7							4-7
49	2021-07-11	13.5941	Not vaccinated	YES	hCoV-19/Netherlands/LI-MUMC-3159/2021	EPI_ISL_3474399	Delta	B					8-7
50	2021-07-12	14.7303	Partially vaccinated	YES	hCoV-19/Netherlands/LI-MUMC-3160/2021	EPI_ISL_3474667	Delta	A					Staff			9-7							10-7
51	2021-07-13	14.7696	Fully vaccinated	YES	hCoV-19/Netherlands/LI-MUMC-3161/2021	EPI_ISL_3474818	Delta	G			9-7
52	2021-07-06	10.9731	Not vaccinated	YES	hCoV-19/Netherlands/LI-MUMC-3162/2021	EPI_ISL_3474342	Delta	E		1-7
53	2021-07-13	9.9174	Fully vaccinated	YES	hCoV-19/Netherlands/LI-MUMC-3163/2021	EPI_ISL_3474819	Delta	A			8-7/9-7				8-7/9-7
54	2021-07-11	28.5697	Fully vaccinated	No	Not determined	Not applicable	Not determined	Not determined
55	2021-07-10	15.5438	Fully vaccinated	YES	hCoV-19/Netherlands/LI-MUMC-3164/2021	EPI_ISL_3474820	Delta	A		6-7/8-7														9-7
56	2021-07-13	17.1195	Not vaccinated	YES	hCoV-19/Netherlands/LI-MUMC-3165/2021	EPI_ISL_3474209	Delta	A					8-7/9-7
57	2021-07-11	16.4141	Fully vaccinated	YES	hCoV-19/Netherlands/LI-MUMC-3166/2021	EPI_ISL_3474296	Delta	C		2-7/6-7/7-7									6-7/8-7
58	2021-07-08	15.1348	Partially vaccinated	YES	hCoV-19/Netherlands/LI-MUMC-3167/2021	EPI_ISL_3474472	Delta	E		1-7
59	2021-07-06	19.5029	Partially vaccinated	YES	hCoV-19/Netherlands/LI-MUMC-3168/2021	EPI_ISL_3474822	Delta	A				30-6
60	2021-07-10	14.2397	Fully vaccinated	YES	hCoV-19/Netherlands/LI-MUMC-3169/2021	EPI_ISL_3474435	Delta	E			3-7/4-7	3-7/4-7
61	2021-07-08	34.2513	Partially vaccinated	No	Not determined	Not applicable	Not determined	Not determined
62	2021-07-06	27.5668	Fully vaccinated	No	Not determined	Not applicable	Not determined	Not determined
63	2021-07-11	27.7303	Fully vaccinated	No	Not determined	Not applicable	Not determined	Not determined
64	2021-07-13	16.6406	Partially vaccinated	YES	hCoV-19/Netherlands/LI-MUMC-3170/2021	EPI_ISL_3474492	Delta	G					9-7
65	2021-07-06	26.2703	Partially vaccinated	No	Not determined	Not applicable	Not determined	Not determined
66	2021-07-09	20.4209	Partially vaccinated	YES	hCoV-19/Netherlands/LI-MUMC-3171/2021	EPI_ISL_3474823	Delta	A			3-7/4-7			3-7/4-7	3-7/4-7
67	2021-07-09	19.1036	Partially vaccinated	YES	hCoV-19/Netherlands/LI-MUMC-3172/2021	EPI_ISL_3474652	Delta	E				Staff
68	2021-07-13	12.0967	Not vaccinated	YES	hCoV-19/Netherlands/LI-MUMC-3173/2021	EPI_ISL_3474254	Delta	A					8-7			7-7/8-7
69	2021-07-09	18.2701	Partially vaccinated	YES	hCoV-19/Netherlands/LI-MUMC-3174/2021	EPI_ISL_3474213	Delta	B							7-7/8-7
70	2021-07-06	14.6648	Fully vaccinated	YES	hCoV-19/Netherlands/LI-MUMC-3175/2021	EPI_ISL_3474749	Delta	E				2-7
71	2021-07-11	23.8087	Not fully vaccinated	YES	hCoV-19/Netherlands/LI-MUMC-3176/2021	EPI_ISL_3474237	Delta	A					X
72	2021-07-09	16.2783	Fully vaccinated	YES	hCoV-19/Netherlands/LI-MUMC-3177/2021	EPI_ISL_3474452	Delta	B		8-7								6-7/7-7
73	2021-07-11	10.868	Not vaccinated	YES	hCoV-19/Netherlands/LI-MUMC-3178/2021	EPI_ISL_3474824	Delta	A					9-7		8-7
74	2021-07-04	22.2756	Fully vaccinated	No	Not determined	Not applicable	Not determined	Not determined
75	2021-07-05	13.5813	Partially vaccinated	YES	hCoV-19/Netherlands/LI-MUMC-3179/2021	EPI_ISL_3474436	Delta	E				Staff
76	2021-07-13	13.0587	Partially vaccinated	YES	hCoV-19/Netherlands/LI-MUMC-3299/2021	EPI_ISL_17560825	Delta	A															3-7
77	2021-07-14	8.2167	Not vaccinated	YES	hCoV-19/Netherlands/LI-MUMC-3300/2021	EPI_ISL_17560826	Delta	A				X	X									X
78	2021-07-14	29.2746	Partially vaccinated	No	Not determined	Not applicable	Not determined	Not determined
79	2021-07-26	15.37	Not vaccinated	YES	hCoV-19/Netherlands/LI-MUMC-3301/2021	EPI_ISL_17560827	Delta	G														9-7
80	2021-07-07	12.8567	Partially vaccinated	YES	hCoV-19/Netherlands/LI-MUMC-3302/2021	EPI_ISL_17560828	Delta	E	30-6/1-7								1-7
81	2021-07-11	16.0014	Partially vaccinated	YES	hCoV-19/Netherlands/LI-MUMC-3303/2021	EPI_ISL_17560829	Delta	A		7-7						6-7/7-7
82	2021-07-10	27.3098	Partially vaccinated	YES	hCoV-19/Netherlands/LI-MUMC-3304/2021	EPI_ISL_17560830	Delta	-									8-7
83	2021-07-11	14.3753	Partially vaccinated	YES	hCoV-19/Netherlands/LI-MUMC-3305/2021	EPI_ISL_17560831	Delta	E											9-7
84	2021-07-05	17.2275	Partially vaccinated	YES	hCoV-19/Netherlands/LI-MUMC-3306/2021	EPI_ISL_17560832	Delta	E	1-7
85	2021-07-12	14.1857	Partially vaccinated	YES	hCoV-19/Netherlands/LI-MUMC-3307/2021	EPI_ISL_17560833	Delta	D									7-7
86	2021-07-14	15.4508	Not vaccinated	YES	hCoV-19/Netherlands/LI-MUMC-3308/2021	EPI_ISL_17560834	Delta	A					9-7
87	2021-07-13	10.4458	Fully vaccinated	YES	hCoV-19/Netherlands/LI-MUMC-3309/2021	EPI_ISL_17560835	Delta	A						2-7	9-7
88	2021-07-15	15.6536	Partially vaccinated	YES	hCoV-19/Netherlands/LI-MUMC-3310/2021	EPI_ISL_17560836	Delta	D		10-7	9-7
89	2021-07-09	7.1722	Partially vaccinated	YES	hCoV-19/Netherlands/LI-MUMC-3311/2021	EPI_ISL_17560837	Delta	A				2-7
90	2021-07-05	18.6613	Partially vaccinated	YES	hCoV-19/Netherlands/LI-MUMC-3312/2021	EPI_ISL_17560838	Delta	E	1-7/2-7							2-7
91	2021-07-18	12.9917	Not vaccinated	YES	hCoV-19/Netherlands/LI-MUMC-3313/2021	EPI_ISL_17560839	Delta	G		9-7					9-7
92	2021-07-10	5.8577	Partially vaccinated	YES	hCoV-19/Netherlands/LI-MUMC-3314/2021	EPI_ISL_17560840	Delta	B		7-7/8-7/9-7			8-7		7-7/8-7			6-7/7-7
93	2021-07-15	14.1006	Partially vaccinated	YES	hCoV-19/Netherlands/LI-MUMC-3315/2021	EPI_ISL_17560841	Delta	-					4-7
94	2021-07-11	11.4912	Not vaccinated	YES	hCoV-19/Netherlands/LI-MUMC-3316/2021	EPI_ISL_17560842	Delta	C			4-7					5-7						5-7
95	2021-07-13	14.0129	Partially vaccinated	YES	hCoV-19/Netherlands/LI-MUMC-3317/2021	EPI_ISL_17560843	Delta	A					9-7
96	2021-07-05	28.0146	Not vaccinated	No	Not determined	Not applicable	Not determined	Not determined
97	2021-07-16	15.2303	Not vaccinated	YES	hCoV-19/Netherlands/LI-MUMC-3318/2021	EPI_ISL_17560844	Delta	B		9-7	Staff
98	2021-07-07	25.268	Partially vaccinated	YES	hCoV-19/Netherlands/LI-MUMC-3319/2021	EPI_ISL_17560845	Delta	A				25-6/26-6
99	2021-07-09	12.9795	Partially vaccinated	YES	hCoV-19/Netherlands/LI-MUMC-3320/2021	EPI_ISL_17560846	Delta	F					3-7/4-7
100	2021-07-09	14.8241	Partially vaccinated	YES	hCoV-19/Netherlands/LI-MUMC-3321/2021	EPI_ISL_17560847	Delta	A		6-7
101	2021-07-07	13.9559	Partially vaccinated	YES	hCoV-19/Netherlands/LI-MUMC-3322/2021	EPI_ISL_17560848	Delta	E			2-7												1-7/2-7
102	2021-07-09	23.2689	Partially vaccinated	YES	hCoV-19/Netherlands/LI-MUMC-3323/2021	EPI_ISL_17560849	Delta	G			2-7	2-7
103	2021-07-12	8.9213	Not vaccinated	YES	hCoV-19/Netherlands/LI-MUMC-3324/2021	EPI_ISL_17560850	Delta	A			10-7		10-7		8-7
104	2021-07-05	11.4777	Partially vaccinated	YES	hCoV-19/Netherlands/LI-MUMC-3325/2021	EPI_ISL_17560851	Delta	A			25-6/26-6			29-6								Staff
105	2021-07-14	19.1544	Partially vaccinated	YES	hCoV-19/Netherlands/LI-MUMC-3326/2021	EPI_ISL_17560852	Delta	D									9-7
106	2021-07-11	27.3218	Partially vaccinated	YES	hCoV-19/Netherlands/LI-MUMC-3327/2021	EPI_ISL_17560853	Delta	A					9-7
107	2021-07-05	20.4287	Not vaccinated	YES	hCoV-19/Netherlands/LI-MUMC-3328/2021	EPI_ISL_17560854	Delta	E	1-7			1-7							1-7
108	2021-07-12	10.1631	Partially vaccinated	YES	hCoV-19/Netherlands/LI-MUMC-3329/2021	EPI_ISL_17560855	Delta	G			9-7				8-7
109	2021-07-13	11.2918	Fully vaccinated	YES	hCoV-19/Netherlands/LI-MUMC-3330/2021	EPI_ISL_17560856	Delta	G			9-7				8-7
110	2021-07-08	29.6879	Not vaccinated	No	Not determined	Not applicable	Not determined	Not determined
111	2021-07-08	17.5129	Partially vaccinated	YES	hCoV-19/Netherlands/LI-MUMC-3331/2021	EPI_ISL_17560857	Delta	A			3-7											3-7
112	2021-07-16	12.722	Fully vaccinated	YES	hCoV-19/Netherlands/LI-MUMC-3332/2021	EPI_ISL_17560858	Delta	A			9-7
113	2021-07-05	17.8185	Not vaccinated	YES	hCoV-19/Netherlands/LI-MUMC-3333/2021	EPI_ISL_17560859	Delta	E	1-7/2-7
114	2021-07-05	22.7616	Partially vaccinated	YES	hCoV-19/Netherlands/LI-MUMC-3334/2021	EPI_ISL_17560860	Delta	A			4-7			3-7/4-7
115	2021-07-14	11.6099	Partially vaccinated	YES	hCoV-19/Netherlands/LI-MUMC-3335/2021	EPI_ISL_17560861	Delta	C					9-7							9-7
116	2021-07-13	20.2069	Partially vaccinated	YES	hCoV-19/Netherlands/LI-MUMC-3336/2021	EPI_ISL_17560862	Delta	G							8-7/9-7
117	2021-07-09	8.1651	Partially vaccinated	YES	hCoV-19/Netherlands/LI-MUMC-3337/2021	EPI_ISL_17560863	Delta	A		6-7/7-7
118	2021-07-06	14.3865	Not vaccinated	YES	hCoV-19/Netherlands/LI-MUMC-3338/2021	EPI_ISL_17560864	Delta	A						2-7/3-7
119	2021-07-05	29.8625	Partially vaccinated	YES	hCoV-19/Netherlands/LI-MUMC-3339/2021	EPI_ISL_17560865	Delta	E	1-7	1-7	1-7
120	2021-07-14	17.7276	Not vaccinated	YES	hCoV-19/Netherlands/LI-MUMC-3340/2021	EPI_ISL_17560866	Delta	-					9-7
121	2021-07-12	24.5493	Partially vaccinated	YES	hCoV-19/Netherlands/LI-MUMC-3341/2021	EPI_ISL_17560867	Delta	A					9-7		4-7
122	2021-07-13	10.5849	Partially vaccinated	YES	hCoV-19/Netherlands/LI-MUMC-3342/2021	EPI_ISL_17560868	Delta	G			9-7
123	2021-07-13	25.8169	Not vaccinated	YES	hCoV-19/Netherlands/LI-MUMC-3343/2021	EPI_ISL_17560869	Delta	A			10-7		10-7
124	2021-07-06	26.9396	Not vaccinated	YES	hCoV-19/Netherlands/LI-MUMC-3344/2021	EPI_ISL_17560870	Delta	A													4-7
125	2021-07-05	19.3307	Partially vaccinated	YES	hCoV-19/Netherlands/LI-MUMC-3345/2021	EPI_ISL_17560871	Delta	F																2-7
126	2021-07-06	27.8907	Partially vaccinated	No	Not determined	Not applicable	Not determined	Not determined
127	2021-07-09	17.8728	Not vaccinated	YES	hCoV-19/Netherlands/LI-MUMC-3346/2021	EPI_ISL_17560872	Delta	E			25-6/26-6/27-6	25-6/26-6/27-6										27-6
128	2021-07-13	18.9715	Fully vaccinated	YES	hCoV-19/Netherlands/LI-MUMC-3347/2021	EPI_ISL_17560873	Delta	H											X
129	2021-07-14	14.8675	Partially vaccinated	YES	hCoV-19/Netherlands/LI-MUMC-3348/2021	EPI_ISL_17560874	Delta	B							8-7	8-7
130	2021-07-07	26.5621	Partially vaccinated	YES	hCoV-19/Netherlands/LI-MUMC-3349/2021	EPI_ISL_17560875	Delta	E	1-7
131	2021-07-05	13.0548	Not vaccinated	YES	hCoV-19/Netherlands/LI-MUMC-3350/2021	EPI_ISL_17560876	Delta	E				1-7
132	2021-07-08	15.4262	Not vaccinated	YES	hCoV-19/Netherlands/LI-MUMC-3351/2021	EPI_ISL_17560877	Delta	A													4-7
133	2021-07-07	24.5101	Not vaccinated	YES	hCoV-19/Netherlands/LI-MUMC-3352/2021	EPI_ISL_17560878	Alpha (+10% Delta)	-											1-7
134	2021-07-05	18.444	Not vaccinated	YES	hCoV-19/Netherlands/LI-MUMC-3353/2021	EPI_ISL_17560879	Delta	A		26-6						26-6
135	2021-07-06	6.2185	Partially vaccinated	YES	hCoV-19/Netherlands/LI-MUMC-3354/2021	EPI_ISL_17560880	Delta	E				1-7
136	2021-07-06	31.988	Partially vaccinated	No	Not determined	Not applicable	Not determined	Not determined
137	2021-07-06	20.6095	Partially vaccinated	YES	hCoV-19/Netherlands/LI-MUMC-3355/2021	EPI_ISL_17560881	Delta	A															3-7
138	2021-07-07	26.0524	Partially vaccinated	YES	hCoV-19/Netherlands/LI-MUMC-3356/2021	EPI_ISL_17560882	Delta	F					4-7			3-7/4-7
139	2021-07-06	11.8646	Partially vaccinated	YES	hCoV-19/Netherlands/LI-MUMC-3357/2021	EPI_ISL_17560883	Delta	-															3-7
140	2021-07-18	20.0431	Fully vaccinated	YES	hCoV-19/Netherlands/LI-MUMC-3358/2021	EPI_ISL_17560884	Delta	B										7-7						9-7
141	2021-07-13	11.4789	Not vaccinated	YES	hCoV-19/Netherlands/LI-MUMC-3359/2021	EPI_ISL_17560885	Delta	B		7-7	7-7				7-7
142	2021-07-17	17.839	Partially vaccinated	YES	hCoV-19/Netherlands/LI-MUMC-3360/2021	EPI_ISL_17560886	Delta	D			7-7												7-7
143	2021-07-16	17.1058	Partially vaccinated	YES	hCoV-19/Netherlands/LI-MUMC-3361/2021	EPI_ISL_17560887	Delta	G			9-7				9-7
144	2021-07-13	8.3777	Not vaccinated	YES	hCoV-19/Netherlands/LI-MUMC-3362/2021	EPI_ISL_17560888	Delta	A			9-7				8-7
145	2021-07-08	31.6742	Partially vaccinated	No	Not determined	Not applicable	Not determined	Not determined
146	2021-07-12	17.7104	Partially vaccinated	YES	hCoV-19/Netherlands/LI-MUMC-3363/2021	EPI_ISL_17560889	Delta	H											Staff
147	2021-07-09	14.3018	Not vaccinated	YES	hCoV-19/Netherlands/LI-MUMC-3364/2021	EPI_ISL_17560890	Delta	A						2-7
148	2021-07-19	29.1993	Fully vaccinated	YES	hCoV-19/Netherlands/LI-MUMC-3365/2021	EPI_ISL_17560891	Delta	-												Staff
149	2021-07-15	20.8655	Not vaccinated	YES	hCoV-19/Netherlands/LI-MUMC-3366/2021	EPI_ISL_17560892	Delta	A			9-7		9-7
150	2021-07-04	15.0175	Partially vaccinated	YES	hCoV-19/Netherlands/LI-MUMC-3367/2021	EPI_ISL_17560893	Delta	B			7-7												7-7
151	2021-07-13	19.9954	Not vaccinated	YES	hCoV-19/Netherlands/LI-MUMC-3368/2021	EPI_ISL_17560894	Delta	G			9-7				8-7/9-7
152	2021-07-10	16.6881	Not vaccinated	YES	hCoV-19/Netherlands/LI-MUMC-3369/2021	EPI_ISL_17560895	Delta	E										7-7
153	2021-07-08	14.4518	Partially vaccinated	YES	hCoV-19/Netherlands/LI-MUMC-3370/2021	EPI_ISL_17560896	Delta	C		3-7/6-7/7-7	3-7/6-7/7-7				7-7
154	2021-07-14	14.5791	Not vaccinated	YES	hCoV-19/Netherlands/LI-MUMC-3371/2021	EPI_ISL_17560897	Delta	-			9-7
Cases who visited multiple venues on the same night
Cases who visited multiple venues on different or unknown dates
Cases with a genotype that was different from the eight genotypes identified in this study
Not determined indicates that the sequencing was failed and no genotype could be assigned.
