# Supplementary material for: SARS-CoV-2 transmission dynamics in bars, restaurants, and nightclubs
Source: Front Microbiol. 2023 May 18;14:1183877. doi: 10.3389/fmicb.2023.1183877 (PMC10232797; doi:10.3389/fmicb.2023.1183877)
Supplement: Supplementary file 2 [file Table_2.XLSX]

## Sheet: Blad1
Week	Cases in South-Limburg/100,000 inhabitants	Cases with catering industry as most likely source	Hospital admissions
22	85.3162	0	5
23	51.9316	0	7
24	25.2479	0	7
25	15.5556	0	3
26	20.3419	7	2
27	97.2821	126	2
28	245.179	128	3
29	266.838	28	14
30	172.667	14	24
31	118.462	7	15
