# Supplementary material for: SARS-CoV-2 transmission dynamics in bars, restaurants, and nightclubs
Source: Front Microbiol. 2023 May 18;14:1183877. doi: 10.3389/fmicb.2023.1183877 (PMC10232797; doi:10.3389/fmicb.2023.1183877)
Supplement: Supplementary file 3 [file Table_3.XLSX]

## Sheet: Genomic surveillance data
Genotype	clade	pangolin	scorpio	qc.overallStatus	totalGaps	totalInsertions	totalMissing (N)	totalMutations	aaSubstitutions	aaDeletions	GISAID ID	Date of positive test	week
other alpha	20I (Alpha, V1)	B.1.1.7	Alpha (B.1.1.7-like)	good	20	3	0	42	N:D3L,N:R203K,N:G204R,N:S235F,ORF1a:N460Y,ORF1a:T1001I,ORF1a:Q1011H,ORF1a:G1125C,ORF1a:A1708D,ORF1a:D2094N,ORF1a:I2230T,ORF1a:V3718F,ORF1b:S220G,ORF1b	ORF1a:S3675-,ORF1a:G3676-,ORF1a:F3677-,S:H69-,S:V70-,S:Y144-	hCoV-19/Netherlands/LI-MUMC-2735/2021	2021-05-31	22
other alpha	20I (Alpha, V1)	B.1.1.7	Alpha (B.1.1.7-like)	good	19	0	0	40	N:D3L,N:Q28H,N:R203K,N:G204R,N:S235F,ORF1a:L730F,ORF1a:T1001I,ORF1a:A1708D,ORF1a:I2230T,ORF1b:P314L,ORF1b:G2337S,ORF3a:S162I,ORF8:Q27*,ORF8:R52I,ORF8:	ORF1a:S3675-,ORF1a:G3676-,ORF1a:F3677-,S:H69-,S:V70-,S:Y144-	hCoV-19/Netherlands/LI-MUMC-2736/2021	2021-05-31	22
other alpha	20I (Alpha, V1)	B.1.1.7	Alpha (B.1.1.7-like)	good	19	0	266	38	N:D3L,N:R203K,N:G204R,N:S235F,ORF1a:T1001I,ORF1a:A1708D,ORF1a:I2230T,ORF1a:R2336K,ORF1a:A4285V,ORF1b:T17I,ORF1b:P314L,ORF1b:V2564M,ORF7b:L14F,ORF8:Q27	ORF1a:S3675-,ORF1a:G3676-,ORF1a:F3677-,S:H69-,S:V70-,S:Y144-	hCoV-19/Netherlands/LI-MUMC-2737/2021	2021-05-31	22
other alpha	20I (Alpha, V1)	B.1.1.7	Alpha (B.1.1.7-like)	good	19	0	712	36	N:D3L,N:R203K,N:G204R,N:S235F,ORF1a:P971L,ORF1a:T1001I,ORF1a:V1604A,ORF1a:A1708D,ORF1a:I2230T,ORF1a:T4159I,ORF1b:P314L,ORF1b:H604Y,ORF8:Q27*,ORF8:R52I	ORF1a:S3675-,ORF1a:G3676-,ORF1a:F3677-,S:H69-,S:V70-,S:Y144-	hCoV-19/Netherlands/LI-MUMC-2738/2021	2021-05-31	22
other alpha	20I (Alpha, V1)	B.1.1.7	Alpha (B.1.1.7-like)	good	19	0	0	35	N:D3L,N:R203K,N:G204R,N:S235F,ORF1a:P971L,ORF1a:T1001I,ORF1a:A1708D,ORF1a:I2230T,ORF1a:T4159I,ORF1b:P314L,ORF1b:H604Y,ORF8:Q27*,ORF8:R52I,ORF8:Y73C,S:	ORF1a:S3675-,ORF1a:G3676-,ORF1a:F3677-,S:H69-,S:V70-,S:Y144-	hCoV-19/Netherlands/LI-MUMC-2739/2021	2021-05-31	22
other alpha	20I (Alpha, V1)	B.1.1.7	Alpha (B.1.1.7-like)	good	25	0	339	35	N:D3L,N:R203K,N:G204R,N:S235F,ORF1a:Q44R,ORF1a:T1001I,ORF1a:A1708D,ORF1a:I2230T,ORF1a:K3353R,ORF1b:P314L,ORF8:Q27*,ORF8:R52I,ORF8:Y73C,ORF9b:T72I,S:K1	ORF1a:V84-,ORF1a:M85-,ORF1a:S3675-,ORF1a:G3676-,ORF1a:F3677-,S:H69-,S:V70-,S:Y144-	hCoV-19/Netherlands/LI-MUMC-2740/2021	2021-06-01	22
other alpha	20I (Alpha, V1)	B.1.1.7	Alpha (B.1.1.7-like)	good	19	0	267	36	N:D3L,N:R203K,N:G204R,N:S235F,ORF1a:G661S,ORF1a:T1001I,ORF1a:A1708D,ORF1a:I2230T,ORF1a:S2661F,ORF1b:P314L,ORF8:Q27*,ORF8:R52I,ORF8:Y73C,ORF8:D75Y,ORF9	ORF1a:S3675-,ORF1a:G3676-,ORF1a:F3677-,S:H69-,S:V70-,S:Y144-	hCoV-19/Netherlands/LI-MUMC-2741/2021	2021-06-01	22
other alpha	20I (Alpha, V1)	B.1.1.7	Alpha (B.1.1.7-like)	good	43	0	1	40	N:D3L,N:R203K,N:G204R,N:S235F,ORF1a:T1001I,ORF1a:A1708D,ORF1a:I2230T,ORF1a:V2324F,ORF1a:S2661F,ORF1b:P314L,ORF1b:L2017F,ORF6:D30Y,ORF8:Q27*,ORF8:R52I,	ORF1a:S3675-,ORF1a:G3676-,ORF1a:F3677-,ORF6:F22-,ORF6:K23-,ORF6:V24-,ORF6:S25-,ORF6:I26-,ORF6:W27-,ORF6:N28-,ORF6:L29-,S:H69-,S:V70-,S:Y144-	hCoV-19/Netherlands/LI-MUMC-2742/2021	2021-06-01	22
other alpha	20I (Alpha, V1)	B.1.1.7	Alpha (B.1.1.7-like)	good	19	0	0	34	N:D3L,N:R203K,N:G204R,N:S235F,ORF1a:T1001I,ORF1a:A1708D,ORF1a:I2230T,ORF1a:S2661F,ORF1b:P314L,ORF1b:G1824C,ORF8:Q27*,ORF8:R52I,ORF8:Y73C,ORF9b:T72I,S:	ORF1a:S3675-,ORF1a:G3676-,ORF1a:F3677-,S:H69-,S:V70-,S:Y144-	hCoV-19/Netherlands/LI-MUMC-2743/2021	2021-06-01	22
other alpha	20I (Alpha, V1)	B.1.1.7	Alpha (B.1.1.7-like)	good	19	0	0	37	N:D3L,N:R203K,N:G204R,N:S235F,ORF1a:A555V,ORF1a:T1001I,ORF1a:A1708D,ORF1a:I2230T,ORF1a:V3718I,ORF1b:P314L,ORF8:Q27*,ORF8:R52I,ORF8:Y73C,ORF8:T80E,ORF8	ORF1a:S3675-,ORF1a:G3676-,ORF1a:F3677-,S:H69-,S:V70-,S:Y144-	hCoV-19/Netherlands/LI-MUMC-2744/2021	2021-06-01	22
other alpha	20I (Alpha, V1)	B.1.1.7	Alpha (B.1.1.7-like)	good	19	0	234	36	N:D3L,N:R203K,N:G204R,N:S235F,ORF1a:S528P,ORF1a:T1001I,ORF1a:A1708D,ORF1a:I2230T,ORF1a:S2661F,ORF1b:P314L,ORF1b:G1824C,ORF8:Q27*,ORF8:R52I,ORF8:Y73C,O	ORF1a:S3675-,ORF1a:G3676-,ORF1a:F3677-,S:H69-,S:V70-,S:Y144-	hCoV-19/Netherlands/LI-MUMC-2745/2021	2021-06-01	22
other alpha	20I (Alpha, V1)	B.1.1.7	Alpha (B.1.1.7-like)	good	20	3	0	37	N:D3L,N:R203K,N:G204R,N:S235F,ORF1a:N460Y,ORF1a:T1001I,ORF1a:A1382V,ORF1a:A1708D,ORF1a:I2230T,ORF1b:P314L,ORF3a:W131C,S:N501Y,S:A570D,S:D614G,S:H655Y,	ORF1a:S3675-,ORF1a:G3676-,ORF1a:F3677-,S:H69-,S:V70-,S:Y144-	hCoV-19/Netherlands/LI-MUMC-2746/2021	2021-06-01	22
other alpha	20I (Alpha, V1)	B.1.1.7	Alpha (B.1.1.7-like)	good	19	0	439	36	N:D3L,N:R203K,N:G204R,N:S235F,ORF1a:G826V,ORF1a:P971S,ORF1a:T1001I,ORF1a:A1708D,ORF1a:I2230T,ORF1b:P314L,ORF1b:G1356C,ORF8:Q27*,ORF8:R52I,ORF8:K68*,OR	ORF1a:S3675-,ORF1a:G3676-,ORF1a:F3677-,S:H69-,S:V70-,S:Y144-	hCoV-19/Netherlands/LI-MUMC-2747/2021	2021-06-02	22
other alpha	20I (Alpha, V1)	B.1.1.7	Alpha (B.1.1.7-like)	good	19	0	0	36	M:L34F,N:D3L,N:R203K,N:G204R,N:S235F,ORF1a:T1001I,ORF1a:A1708D,ORF1a:I2230T,ORF1b:P314L,ORF1b:F1296S,ORF8:Q27*,ORF8:R52I,ORF8:Y73C,ORF8:E110*,S:V3G,S:	ORF1a:S3675-,ORF1a:G3676-,ORF1a:F3677-,S:H69-,S:V70-,S:Y144-	hCoV-19/Netherlands/LI-MUMC-2748/2021	2021-06-02	22
other alpha	20I (Alpha, V1)	B.1.1.7	Alpha (B.1.1.7-like)	good	43	0	0	42	N:D3L,N:R203K,N:G204R,N:S235F,ORF1a:T1001I,ORF1a:A1708D,ORF1a:I2230T,ORF1a:V2324F,ORF1a:S2661F,ORF1b:P314L,ORF1b:L2017F,ORF8:Q27*,ORF8:R52I,ORF8:Y73C,	ORF1a:S3675-,ORF1a:G3676-,ORF1a:F3677-,ORF6:K23-,ORF6:V24-,ORF6:S25-,ORF6:I26-,ORF6:W27-,ORF6:N28-,ORF6:L29-,ORF6:D30-,S:H69-,S:V70-,S:Y144-	hCoV-19/Netherlands/LI-MUMC-2749/2021	2021-06-02	22
other alpha	20I (Alpha, V1)	B.1.1.7	Alpha (B.1.1.7-like)	good	19	0	0	37	N:D3L,N:R203K,N:G204R,N:S235F,ORF1a:T1001I,ORF1a:A1708D,ORF1a:I2230T,ORF1b:P314L,ORF1b:K2557R,ORF3a:P104S,ORF8:Q27*,ORF8:R52I,ORF8:Y73C,S:N501Y,S:A570	ORF1a:S3675-,ORF1a:G3676-,ORF1a:F3677-,S:H69-,S:V70-,S:Y144-	hCoV-19/Netherlands/LI-MUMC-2750/2021	2021-06-02	22
other alpha	20I (Alpha, V1)	B.1.1.7	Alpha (B.1.1.7-like)	good	19	0	0	31	N:D3L,N:R203K,N:G204R,N:S235F,ORF1a:T1001I,ORF1a:A1708D,ORF1a:I2230T,ORF1b:P314L,ORF8:Q27*,ORF8:R52I,ORF8:Y73C,S:N501Y,S:A570D,S:D614G,S:P681H,S:T716I	ORF1a:S3675-,ORF1a:G3676-,ORF1a:F3677-,S:H69-,S:V70-,S:Y144-	hCoV-19/Netherlands/LI-MUMC-2751/2021	2021-06-03	22
other alpha	20I (Alpha, V1)	B.1.1.7	Alpha (B.1.1.7-like)	good	20	3	0	39	N:D3L,N:R203K,N:G204R,N:S235F,ORF1a:N460Y,ORF1a:T1001I,ORF1a:A1708D,ORF1a:I2230T,ORF1a:T2283I,ORF1a:L2902P,ORF1a:P3371S,ORF1a:T4087I,ORF1b:P314L,ORF7a	ORF1a:S3675-,ORF1a:G3676-,ORF1a:F3677-,S:H69-,S:V70-,S:Y144-	hCoV-19/Netherlands/LI-MUMC-2752/2021	2021-06-03	22
other alpha	20I (Alpha, V1)	B.1.1.7	Alpha (B.1.1.7-like)	good	20	3	0	39	N:D3L,N:R203K,N:G204R,N:S235F,ORF1a:N460Y,ORF1a:T1001I,ORF1a:A1708D,ORF1a:I2230T,ORF1a:T2408I,ORF1a:C3790S,ORF1a:T4311I,ORF1b:P314L,ORF1b:A2222V,ORF3a	ORF1a:S3675-,ORF1a:G3676-,ORF1a:F3677-,S:H69-,S:V70-,S:Y144-	hCoV-19/Netherlands/LI-MUMC-2753/2021	2021-06-03	22
other alpha	20I (Alpha, V1)	B.1.1.7	Alpha (B.1.1.7-like)	good	19	0	813	37	N:D3L,N:R203K,N:G204R,N:S235F,ORF1a:T1001I,ORF1a:A1708D,ORF1a:I2230T,ORF1a:S2661F,ORF1b:P314L,ORF8:Q18*,ORF8:Q27*,ORF8:R52I,ORF8:Y73C,ORF9b:T72I,S:N50	ORF1a:S3675-,ORF1a:G3676-,ORF1a:F3677-,S:H69-,S:V70-,S:Y144-	hCoV-19/Netherlands/LI-MUMC-2754/2021	2021-06-04	22
other alpha	20I (Alpha, V1)	B.1.1.7	Alpha (B.1.1.7-like)	good	19	0	0	31	N:D3L,N:R203K,N:G204R,N:S235F,ORF1a:T1001I,ORF1a:A1708D,ORF1a:I2230T,ORF1b:P314L,ORF8:Q27*,ORF8:R52I,ORF8:Y73C,S:N501Y,S:A570D,S:D614G,S:P681H,S:T716I	ORF1a:S3675-,ORF1a:G3676-,ORF1a:F3677-,S:H69-,S:V70-,S:Y144-	hCoV-19/Netherlands/LI-MUMC-2755/2021	2021-06-04	22
other alpha	20I (Alpha, V1)	B.1.1.7	Alpha (B.1.1.7-like)	good	16	0	419	34	N:D3L,N:R203K,N:G204R,N:S235F,ORF1a:E37K,ORF1a:T1001I,ORF1a:A1708D,ORF1a:I2230T,ORF1a:V2430A,ORF1b:P314L,ORF3a:P104S,ORF8:Q27*,ORF8:R52I,ORF8:Y73C,ORF	ORF1a:S3675-,ORF1a:G3676-,ORF1a:F3677-,S:H69-,S:V70-	hCoV-19/Netherlands/LI-MUMC-2756/2021	2021-06-04	22
other alpha	20I (Alpha, V1)	B.1.1.7	Alpha (B.1.1.7-like)	good	19	0	0	36	N:D3L,N:R203K,N:G204R,N:S235F,ORF1a:Q44R,ORF1a:T1001I,ORF1a:A1708D,ORF1a:I2230T,ORF1a:K3353R,ORF1b:P314L,ORF8:Q27*,ORF8:R52I,ORF8:Y73C,ORF9b:T72I,S:K1	ORF1a:S3675-,ORF1a:G3676-,ORF1a:F3677-,S:H69-,S:V70-,S:Y144-	hCoV-19/Netherlands/LI-MUMC-2757/2021	2021-06-05	22
other alpha	20I (Alpha, V1)	B.1.1.7	Alpha (B.1.1.7-like)	good	19	0	204	35	N:D3L,N:R203K,N:G204R,N:S235F,ORF1a:E37K,ORF1a:T1001I,ORF1a:A1708D,ORF1a:I2230T,ORF1a:V2430A,ORF1b:P314L,ORF3a:A99S,ORF8:Q27*,ORF8:R52I,ORF8:Y73C,ORF9	ORF1a:S3675-,ORF1a:G3676-,ORF1a:F3677-,S:H69-,S:V70-,S:Y144-	hCoV-19/Netherlands/LI-MUMC-2758/2021	2021-06-06	22
other alpha	20I (Alpha, V1)	B.1.1.7	Alpha (B.1.1.7-like)	good	20	3	0	42	N:D3L,N:R203K,N:G204R,N:S235F,ORF1a:N460Y,ORF1a:T1001I,ORF1a:Q1011H,ORF1a:G1125C,ORF1a:A1708D,ORF1a:D2094N,ORF1a:I2230T,ORF1a:V3718F,ORF1b:S220G,ORF1b	ORF1a:S3675-,ORF1a:G3676-,ORF1a:F3677-,S:H69-,S:V70-,S:Y144-	hCoV-19/Netherlands/LI-MUMC-2759/2021	2021-06-06	22
other alpha	20I (Alpha, V1)	B.1.1.7	Alpha (B.1.1.7-like)	good	19	0	0	36	N:D3L,N:R203K,N:G204R,N:S235F,ORF1a:P971L,ORF1a:T1001I,ORF1a:V1604A,ORF1a:A1708D,ORF1a:I2230T,ORF1a:T4159I,ORF1b:P314L,ORF1b:H604Y,ORF8:Q27*,ORF8:R52I	ORF1a:S3675-,ORF1a:G3676-,ORF1a:F3677-,S:H69-,S:V70-,S:Y144-	hCoV-19/Netherlands/LI-MUMC-2760/2021	2021-06-06	22
other alpha	20I (Alpha, V1)	B.1.1.7	Alpha (B.1.1.7-like)	good	19	0	0	39	N:D3L,N:Q28H,N:R203K,N:G204R,N:S235F,ORF1a:L730F,ORF1a:T1001I,ORF1a:A1708D,ORF1a:I2230T,ORF1b:P314L,ORF1b:G2337S,ORF3a:S162I,ORF8:Q27*,ORF8:R52I,ORF8:	ORF1a:S3675-,ORF1a:G3676-,ORF1a:F3677-,S:H69-,S:V70-,S:Y144-	hCoV-19/Netherlands/LI-MUMC-2761/2021	2021-06-06	22
other delta	21A (Delta)	AY.66	Delta (B.1.617.2-like)	good	14	0	440	32	M:I82T,N:D63G,N:R203M,N:P207S,N:D377Y,ORF1a:P1640L,ORF1a:A3209V,ORF1a:V3718A,ORF1a:T3750I,ORF1b:P314L,ORF1b:K469N,ORF1b:G662S,ORF1b:P1000L,ORF3a:S26L,	ORF8:D119-,ORF8:F120-	hCoV-19/Netherlands/ZH-MUMC-2724/2021	2021-06-02	22
other alpha	20I (Alpha, V1)	B.1.1.7	Alpha (B.1.1.7-like)	good	19	0	376	41	N:D3L,N:R203K,N:G204R,N:S235F,ORF1a:T1001I,ORF1a:A1708D,ORF1a:I2230T,ORF1a:D3355N,ORF1b:P314L,ORF1b:D1183Y,ORF3a:W131S,ORF3a:T151I,ORF7a:Q62*,ORF8:Q27	ORF1a:S3675-,ORF1a:G3676-,ORF1a:F3677-,S:H69-,S:V70-,S:Y144-	hCoV-19/Netherlands/LI-MUMC-2762/2021	2021-06-07	23
other alpha	20I (Alpha, V1)	B.1.1.7	Alpha (B.1.1.7-like)	good	19	0	0	40	N:D3L,N:R203K,N:G204R,N:S235F,N:A398V,ORF1a:T1001I,ORF1a:V1104A,ORF1a:A1708D,ORF1a:I2230T,ORF1a:L3829F,ORF1b:P314L,ORF3a:Y156C,ORF7b:F30S,ORF8:Q27*,OR	ORF1a:S3675-,ORF1a:G3676-,ORF1a:F3677-,S:H69-,S:V70-,S:Y144-	hCoV-19/Netherlands/LI-MUMC-2763/2021	2021-06-07	23
other alpha	20I (Alpha, V1)	B.1.1.7	Alpha (B.1.1.7-like)	mediocre	20	3	0	47	E:A41S,N:D3L,N:R203K,N:G204R,N:S235F,ORF1a:N460Y,ORF1a:T1001I,ORF1a:Q1011H,ORF1a:G1125C,ORF1a:A1708D,ORF1a:D2094N,ORF1a:I2230T,ORF1a:Q3332W,ORF1b:S220	ORF1a:S3675-,ORF1a:G3676-,ORF1a:F3677-,S:H69-,S:V70-,S:Y144-	hCoV-19/Netherlands/LI-MUMC-2764/2021	2021-06-07	23
other alpha	20I (Alpha, V1)	B.1.1.7	Alpha (B.1.1.7-like)	good	19	0	0	40	N:D3L,N:D103Y,N:R203K,N:G204R,N:S235F,ORF1a:T1001I,ORF1a:A1708D,ORF1a:I2230T,ORF1a:S2661F,ORF1a:P4197S,ORF1b:P314L,ORF8:Q27*,ORF8:R52I,ORF8:Y73C,ORF9b	ORF1a:S3675-,ORF1a:G3676-,ORF1a:F3677-,S:H69-,S:V70-,S:Y144-	hCoV-19/Netherlands/LI-MUMC-2766/2021	2021-06-08	23
other alpha	20I (Alpha, V1)	B.1.1.7	Alpha (B.1.1.7-like)	good	19	0	175	38	N:D3L,N:R203K,N:G204R,N:S235F,ORF1a:T1001I,ORF1a:G1155C,ORF1a:A1708D,ORF1a:I2230T,ORF1b:P314L,ORF7a:P34L,ORF8:Q27*,ORF8:R52I,ORF8:Y73C,ORF9b:T72I,S:L2	ORF1a:S3675-,ORF1a:G3676-,ORF1a:F3677-,S:H69-,S:V70-,S:Y144-	hCoV-19/Netherlands/LI-MUMC-2767/2021	2021-06-08	23
other alpha	20I (Alpha, V1)	B.1.1.7	Alpha (B.1.1.7-like)	good	19	0	0	36	N:D3L,N:R203K,N:G204R,N:S235F,ORF1a:Q44R,ORF1a:T1001I,ORF1a:A1708D,ORF1a:I2230T,ORF1a:K3353R,ORF1b:P314L,ORF8:Q27*,ORF8:R52I,ORF8:Y73C,ORF9b:T72I,S:K1	ORF1a:S3675-,ORF1a:G3676-,ORF1a:F3677-,S:H69-,S:V70-,S:Y144-	hCoV-19/Netherlands/LI-MUMC-2768/2021	2021-06-08	23
other alpha	20I (Alpha, V1)	B.1.1.7	Alpha (B.1.1.7-like)	good	19	0	0	34	N:D3L,N:R203K,N:G204R,N:S235F,ORF1a:T1001I,ORF1a:A1708D,ORF1a:I2230T,ORF1b:P314L,ORF1b:S1958G,ORF7a:T14I,ORF8:Q27*,ORF8:R52I,ORF8:Y73C,S:N501Y,S:A570D	ORF1a:S3675-,ORF1a:G3676-,ORF1a:F3677-,S:H69-,S:V70-,S:Y144-	hCoV-19/Netherlands/LI-MUMC-2769/2021	2021-06-08	23
other alpha	20I (Alpha, V1)	B.1.1.7	Alpha (B.1.1.7-like)	good	20	3	0	43	N:D3L,N:R203K,N:G204R,N:S235F,ORF1a:N460Y,ORF1a:T1001I,ORF1a:Q1011H,ORF1a:G1125C,ORF1a:A1708D,ORF1a:D2094N,ORF1a:S2114A,ORF1a:I2230T,ORF1b:S220G,ORF1b	ORF1a:S3675-,ORF1a:G3676-,ORF1a:F3677-,S:H69-,S:V70-,S:Y144-	hCoV-19/Netherlands/LI-MUMC-2770/2021	2021-06-09	23
other alpha	20I (Alpha, V1)	B.1.1.7	Alpha (B.1.1.7-like)	good	20	3	2	40	N:D3L,N:R203K,N:G204R,N:S235F,ORF1a:N460Y,ORF1a:T1001I,ORF1a:A1382V,ORF1a:A1708D,ORF1a:I2230T,ORF1b:P314L,ORF3a:W131C,ORF7a:P45S,S:N501Y,S:A570D,S:D61	ORF1a:S3675-,ORF1a:G3676-,ORF1a:F3677-,S:H69-,S:V70-,S:Y144-	hCoV-19/Netherlands/LI-MUMC-2771/2021	2021-06-10	23
other alpha	20I (Alpha, V1)	B.1.1.7	Alpha (B.1.1.7-like)	good	19	0	0	41	N:D3L,N:R203K,N:G204P,N:S235F,ORF1a:T1001I,ORF1a:A1708D,ORF1a:P2144L,ORF1a:I2230T,ORF1b:P314L,ORF1b:T1637I,ORF1b:T2163I,ORF8:Q27*,ORF8:R52I,ORF8:K68*,	ORF1a:S3675-,ORF1a:G3676-,ORF1a:F3677-,S:H69-,S:V70-,S:Y144-	hCoV-19/Netherlands/LI-MUMC-2772/2021	2021-06-10	23
other alpha	20I (Alpha, V1)	B.1.1.7	Alpha (B.1.1.7-like)	good	19	0	0	36	N:D3L,N:R203K,N:G204R,N:S235F,ORF1a:S318L,ORF1a:P971L,ORF1a:T1001I,ORF1a:A1708D,ORF1a:I2230T,ORF1a:H3580Y,ORF1b:P314L,ORF1b:V2564M,ORF3a:S171L,ORF8:Q2	ORF1a:S3675-,ORF1a:G3676-,ORF1a:F3677-,S:H69-,S:V70-,S:Y144-	hCoV-19/Netherlands/LI-MUMC-2802/2021	2021-06-11	23
other alpha	20I (Alpha, V1)	B.1.1.7	Alpha (B.1.1.7-like)	good	20	3	0	40	N:D3L,N:R203K,N:G204R,N:S235F,ORF1a:N460Y,ORF1a:T1001I,ORF1a:A1708D,ORF1a:I2230T,ORF1a:L2902P,ORF1a:P3371S,ORF1a:T4087I,ORF1b:P314L,ORF7a:T28I,ORF7a:R	ORF1a:S3675-,ORF1a:G3676-,ORF1a:F3677-,S:H69-,S:V70-,S:Y144-	hCoV-19/Netherlands/LI-MUMC-2805/2021	2021-06-11	23
other alpha	20I (Alpha, V1)	B.1.1.7	Alpha (B.1.1.7-like)	good	20	3	0	42	N:D3L,N:R203K,N:G204R,N:S235F,ORF1a:N460Y,ORF1a:T1001I,ORF1a:Q1011H,ORF1a:G1125C,ORF1a:A1708D,ORF1a:D2094N,ORF1a:I2230T,ORF1a:V3718F,ORF1b:S220G,ORF1b	ORF1a:S3675-,ORF1a:G3676-,ORF1a:F3677-,S:H69-,S:V70-,S:Y144-	hCoV-19/Netherlands/LI-MUMC-2818/2021	2021-06-12	23
other alpha	20I (Alpha, V1)	B.1.1.7	Alpha (B.1.1.7-like)	good	19	0	0	39	N:D3L,N:R203K,N:G204R,N:S235F,N:A398V,ORF1a:T1001I,ORF1a:V1104A,ORF1a:A1708D,ORF1a:I2230T,ORF1b:P314L,ORF3a:Y156C,ORF7b:F30S,ORF8:Q27*,ORF8:R52I,ORF8:	ORF1a:S3675-,ORF1a:G3676-,ORF1a:F3677-,S:H69-,S:V70-,S:Y144-	hCoV-19/Netherlands/LI-MUMC-2819/2021	2021-06-12	23
other alpha	20I (Alpha, V1)	B.1.1.7	Alpha (B.1.1.7-like)	good	19	0	431	35	M:V70L,N:D3L,N:R203K,N:G204R,N:S235F,ORF1a:H417Y,ORF1a:T1001I,ORF1a:A1708D,ORF1a:I2230T,ORF1b:P314L,ORF1b:K1383R,ORF8:Q27*,ORF8:R52I,ORF8:Y73C,S:N501Y	ORF1a:S3675-,ORF1a:G3676-,ORF1a:F3677-,S:H69-,S:V70-,S:Y144-	hCoV-19/Netherlands/LI-MUMC-2820/2021	2021-06-12	23
other alpha	20I (Alpha, V1)	Q.4	Alpha (B.1.1.7-like)	good	19	0	164	36	N:D3L,N:R203K,N:G204R,N:S235F,ORF1a:T1001I,ORF1a:T1567A,ORF1a:A1708D,ORF1a:T2183I,ORF1a:I2230T,ORF1a:Q3966R,ORF1a:T4087I,ORF1b:P314L,ORF1b:K1383R,ORF8	ORF1a:S3675-,ORF1a:G3676-,ORF1a:F3677-,S:H69-,S:V70-,S:Y144-	hCoV-19/Netherlands/LI-MUMC-2821/2021	2021-06-13	23
other alpha	20I (Alpha, V1)	B.1.1.7	Alpha (B.1.1.7-like)	mediocre	20	3	0	49	N:D3L,N:R203K,N:G204R,N:S235F,ORF1a:N460Y,ORF1a:R550C,ORF1a:T1001I,ORF1a:Q1011H,ORF1a:G1125C,ORF1a:A1708D,ORF1a:D2094N,ORF1a:I2230T,ORF1b:S220G,ORF1b:	ORF1a:S3675-,ORF1a:G3676-,ORF1a:F3677-,S:H69-,S:V70-,S:Y144-	hCoV-19/Netherlands/LI-MUMC-2822/2021	2021-06-13	23
other alpha	20I (Alpha, V1)	B.1.1.7	Alpha (B.1.1.7-like)	good	20	0	0	42	N:D3L,N:R203K,N:G204P,N:S235F,N:K373N,ORF1a:D324G,ORF1a:T1001I,ORF1a:A1708D,ORF1a:I2230T,ORF1a:I3341V,ORF1b:P314L,ORF1b:E1184D,ORF1b:I2320V,ORF7a:H73Y	ORF1a:S3675-,ORF1a:G3676-,ORF1a:F3677-,S:H69-,S:V70-,S:Y144-	hCoV-19/Netherlands/LI-MUMC-2823/2021	2021-06-13	23
other alpha	20I (Alpha, V1)	B.1.1.7	Alpha (B.1.1.7-like)	good	19	0	339	39	N:D3L,N:R203K,N:G204R,N:S235F,ORF1a:T1001I,ORF1a:G1155C,ORF1a:A1708D,ORF1a:G2035E,ORF1a:I2230T,ORF1b:P314L,ORF6:N39T,ORF7a:P34L,ORF8:Q27*,ORF8:R52I,OR	ORF1a:S3675-,ORF1a:G3676-,ORF1a:F3677-,S:H69-,S:V70-,S:Y144-	hCoV-19/Netherlands/LI-MUMC-2824/2021	2021-06-13	23
other alpha	20I (Alpha, V1)	B.1.1.7	Alpha (B.1.1.7-like)	good	19	0	431	36	M:V70L,N:D3L,N:R203K,N:G204R,N:S235F,ORF1a:H417Y,ORF1a:T1001I,ORF1a:A1708D,ORF1a:I2230T,ORF1b:P314L,ORF1b:K1383R,ORF8:Q27*,ORF8:R52I,ORF8:Y73C,S:N501Y	ORF1a:S3675-,ORF1a:G3676-,ORF1a:F3677-,S:H69-,S:V70-,S:Y144-	hCoV-19/Netherlands/LI-MUMC-2828/2021	2021-06-13	23
other delta	21A (Delta)	B.1.617.2	Delta (B.1.617.2-like)	good	13	0	1480	36	M:I82T,N:D63G,N:R203M,N:D377Y,N:R385K,ORF1a:P309L,ORF1a:P1640L,ORF1a:H2092Y,ORF1a:A3209V,ORF1a:V3718A,ORF1b:P314L,ORF1b:G662S,ORF1b:P1000L,ORF1b:H2285	ORF8:D119-,ORF8:F120-,S:E156-,S:F157-	hCoV-19/Netherlands/LI-MUMC-2826/2021	2021-06-13	23
other gamma	20J (Gamma, V3)	P.1.16	Gamma (P.1-like)	good	16	4	1053	36	N:P80R,N:R203K,N:G204R,ORF1a:P271L,ORF1a:S1188L,ORF1a:K1795Q,ORF1b:P314L,ORF1b:E1264D,ORF3a:I118M,ORF3a:S253P,ORF6:P57L,ORF8:E92K,ORF9b:Q77E,S:L18F,S:	ORF1a:S3675-,ORF1a:G3676-,ORF1a:F3677-	hCoV-19/Netherlands/LI-MUMC-2765/2021	2021-06-07	23
other (non-VOC)	20B	B.1.1.523		good	9	6	0	36	M:I82T,N:V72I,N:R203K,N:G204R,N:G212C,ORF1a:D48E,ORF1a:N449D,ORF1a:M902V,ORF1a:R2115I,ORF1a:V3566I,ORF1a:V3653F,ORF1a:T4364I,ORF1b:S220N,ORF1b:P314L,O	S:E156-,S:F157-,S:R158-	hCoV-19/Netherlands/LI-MUMC-2838/2021	2021-06-16	24
other alpha	20I (Alpha, V1)	B.1.1.7	Alpha (B.1.1.7-like)	good	22	0	164	39	N:D3L,N:R203K,N:G204R,N:S235F,ORF1a:T1001I,ORF1a:G1155C,ORF1a:A1708D,ORF1a:I2230T,ORF1b:P314L,ORF7a:P34L,ORF8:Q27*,ORF8:R52I,ORF8:Y73C,ORF9b:T72I,S:L2	ORF1a:M85-,ORF1a:S3675-,ORF1a:G3676-,ORF1a:F3677-,S:H69-,S:V70-,S:Y144-	hCoV-19/Netherlands/LI-MUMC-2829/2021	2021-06-14	24
other alpha	20I (Alpha, V1)	B.1.1.7	Alpha (B.1.1.7-like)	good	19	0	186	34	N:D3L,N:R203K,N:G204R,N:S235F,ORF1a:T1001I,ORF1a:A1708D,ORF1a:P1916S,ORF1a:I2230T,ORF1a:K2771Q,ORF1a:A2785V,ORF1b:P314L,ORF8:Q27*,ORF8:R52I,ORF8:Y73C,	ORF1a:S3675-,ORF1a:G3676-,ORF1a:F3677-,S:H69-,S:V70-,S:Y144-	hCoV-19/Netherlands/LI-MUMC-2830/2021	2021-06-14	24
other alpha	20I (Alpha, V1)	B.1.1.7	Alpha (B.1.1.7-like)	good	20	3	979	37	M:H125Y,N:D3L,N:R203K,N:G204R,N:S235F,ORF1a:N460Y,ORF1a:T1001I,ORF1a:A1708D,ORF1a:I2230T,ORF1a:M4241I,ORF1b:P314L,S:N501Y,S:A570D,S:D614G,S:P681H,S:T7	ORF1a:S3675-,ORF1a:G3676-,ORF1a:F3677-,S:H69-,S:V70-,S:Y144-	hCoV-19/Netherlands/LI-MUMC-2833/2021	2021-06-14	24
other alpha	20I (Alpha, V1)	B.1.1.7	Alpha (B.1.1.7-like)	good	20	3	0	43	N:D3L,N:R203K,N:G204R,N:S235F,ORF1a:N460Y,ORF1a:T1001I,ORF1a:Q1011H,ORF1a:G1125C,ORF1a:A1708D,ORF1a:D2094N,ORF1a:I2230T,ORF1a:V3718F,ORF1b:S220G,ORF1b	ORF1a:S3675-,ORF1a:G3676-,ORF1a:F3677-,S:H69-,S:V70-,S:Y144-	hCoV-19/Netherlands/LI-MUMC-2837/2021	2021-06-16	24
other alpha	20I (Alpha, V1)	Q.4	Alpha (B.1.1.7-like)	good	19	0	0	37	N:D3L,N:R203K,N:G204R,N:S235F,ORF1a:T1001I,ORF1a:T1567A,ORF1a:A1708D,ORF1a:L2062F,ORF1a:T2183I,ORF1a:I2230T,ORF1a:Q3966R,ORF1a:T4087I,ORF1b:P314L,ORF1	ORF1a:S3675-,ORF1a:G3676-,ORF1a:F3677-,S:H69-,S:V70-,S:Y144-	hCoV-19/Netherlands/LI-MUMC-2852/2021	2021-06-19	24
other alpha	20I (Alpha, V1)	B.1.1.7	Alpha (B.1.1.7-like)	good	19	0	379	42	N:D3L,N:R203K,N:G204P,N:S235F,ORF1a:T1001I,ORF1a:A1708D,ORF1a:P2144L,ORF1a:I2230T,ORF1a:V2430I,ORF1b:P314L,ORF1b:T1637I,ORF1b:T2163I,ORF3a:L15F,ORF7a:	ORF1a:S3675-,ORF1a:G3676-,ORF1a:F3677-,S:H69-,S:V70-,S:Y144-	hCoV-19/Netherlands/LI-MUMC-2853/2021	2021-06-19	24
other alpha	20I (Alpha, V1)	B.1.1.7	Alpha (B.1.1.7-like)	good	19	0	0	39	N:D3L,N:R203K,N:G204R,N:S235F,ORF1a:T1001I,ORF1a:G1155C,ORF1a:A1708D,ORF1a:G2035E,ORF1a:I2230T,ORF1b:P314L,ORF6:N39T,ORF7a:P34L,ORF8:Q27*,ORF8:R52I,OR	ORF1a:S3675-,ORF1a:G3676-,ORF1a:F3677-,S:H69-,S:V70-,S:Y144-	hCoV-19/Netherlands/LI-MUMC-2854/2021	2021-06-19	24
other alpha	20I (Alpha, V1)	B.1.1.7	Alpha (B.1.1.7-like)	good	19	0	432	35	M:V70L,N:D3L,N:R203K,N:G204R,N:S235F,ORF1a:H417Y,ORF1a:T1001I,ORF1a:A1708D,ORF1a:I2230T,ORF1b:P314L,ORF1b:K1383R,ORF8:Q27*,ORF8:R52I,ORF8:Y73C,S:N501Y	ORF1a:S3675-,ORF1a:G3676-,ORF1a:F3677-,S:H69-,S:V70-,S:Y144-	hCoV-19/Netherlands/LI-MUMC-2863/2021	2021-06-18	24
other alpha	20I (Alpha, V1)	B.1.1.7	Alpha (B.1.1.7-like)	good	19	0	186	34	N:D3L,N:R203K,N:G204R,N:S235F,ORF1a:T1001I,ORF1a:A1708D,ORF1a:P1916S,ORF1a:I2230T,ORF1a:K2771Q,ORF1a:A2785V,ORF1b:P314L,ORF8:Q27*,ORF8:R52I,ORF8:Y73C,	ORF1a:S3675-,ORF1a:G3676-,ORF1a:F3677-,S:H69-,S:V70-,S:Y144-	hCoV-19/Netherlands/LI-MUMC-2864/2021	2021-06-18	24
other alpha	20I (Alpha, V1)	B.1.1.7	Alpha (B.1.1.7-like)	good	19	0	0	37	N:D3L,N:R203K,N:G204R,N:S235F,ORF1a:T708I,ORF1a:T1001I,ORF1a:E1564K,ORF1a:A1708D,ORF1a:I2230T,ORF1a:T2611I,ORF1b:P314L,ORF8:L4F,ORF8:Q27*,ORF8:R52I,OR	ORF1a:S3675-,ORF1a:G3676-,ORF1a:F3677-,S:H69-,S:V70-,S:Y144-	hCoV-19/Netherlands/NB-MUMC-2866/2021	2021-06-18	24
other delta	21A (Delta)	AY.38	Delta (B.1.617.2-like)	good	13	0	978	35	M:I82T,N:D63G,N:R203M,N:D377Y,ORF1a:K292N,ORF1a:P1640L,ORF1a:A3209V,ORF1a:V3718A,ORF1a:T3750I,ORF1b:P314L,ORF1b:G662S,ORF1b:G765C,ORF1b:P1000L,ORF1b:T	ORF8:D119-,ORF8:F120-,S:E156-,S:F157-	hCoV-19/Netherlands/LI-MUMC-2865/2021	2021-06-18	24
other delta	21A (Delta)	AY.75	Delta (B.1.617.2-like)	good	13	0	785	33	M:I82T,N:D63G,N:R203M,N:D377Y,ORF1a:T355N,ORF1a:P1640L,ORF1a:S2804R,ORF1a:A3209V,ORF1a:G3546C,ORF1a:V3718A,ORF1a:T3750I,ORF1b:P314L,ORF1b:G662S,ORF1b:	ORF8:D119-,ORF8:F120-,S:E156-,S:F157-	hCoV-19/Netherlands/LI-MUMC-2867/2021	2021-06-17	24
other gamma	20J (Gamma, V3)	P.1.16	Gamma (P.1-like)	good	9	4	1181	35	N:P80R,N:R203K,N:G204R,ORF1a:S1188L,ORF1a:K1795Q,ORF1a:T2300I,ORF1b:P314L,ORF1b:E1264D,ORF3a:I118M,ORF3a:S253P,ORF8:E92K,ORF9b:Q77E,S:L18F,S:T20N,S:P2	ORF1a:S3675-,ORF1a:G3676-,ORF1a:F3677-	hCoV-19/Netherlands/LI-MUMC-2800/2021	2021-06-14	24
other gamma	20J (Gamma, V3)	P.1.16	Gamma (P.1-like)	good	9	4	861	39	N:P80R,N:R203K,N:G204R,ORF1a:P271L,ORF1a:S1188L,ORF1a:K1795Q,ORF1b:P314L,ORF1b:E1264D,ORF3a:I118M,ORF3a:S253P,ORF6:P57L,ORF8:E92K,ORF9b:Q77E,S:L18F,S:	ORF1a:S3675-,ORF1a:G3676-,ORF1a:F3677-	hCoV-19/Netherlands/LI-MUMC-2834/2021	2021-06-15	24
other alpha	20I (Alpha, V1)	B.1.1.7	Alpha (B.1.1.7-like)	good	19	0	0	41	N:D3L,N:R203K,N:G204P,N:S235F,ORF1a:T1001I,ORF1a:T1055P,ORF1a:A1708D,ORF1a:P2144L,ORF1a:I2230T,ORF1a:M2365I,ORF1b:P314L,ORF1b:T1637I,ORF1b:T2163I,ORF8	ORF1a:S3675-,ORF1a:G3676-,ORF1a:F3677-,S:H69-,S:V70-,S:Y144-	hCoV-19/Netherlands/LI-MUMC-2851/2021	2021-06-21	25
other alpha	20I (Alpha, V1)	B.1.1.7	Alpha (B.1.1.7-like)	good	19	0	379	42	N:D3L,N:R203K,N:G204P,N:S235F,ORF1a:T1001I,ORF1a:A1708D,ORF1a:P2144L,ORF1a:I2230T,ORF1a:V2430I,ORF1b:P314L,ORF1b:T1637I,ORF1b:T2163I,ORF3a:L15F,ORF7a:	ORF1a:S3675-,ORF1a:G3676-,ORF1a:F3677-,S:H69-,S:V70-,S:Y144-	hCoV-19/Netherlands/LI-MUMC-2894/2021	2021-06-23	25
other alpha	20I (Alpha, V1)	B.1.1.7	Alpha (B.1.1.7-like)	mediocre	20	3	0	42	N:D3L,N:R203K,N:G204R,N:S235F,ORF1a:N460Y,ORF1a:T1001I,ORF1a:Q1011H,ORF1a:G1125C,ORF1a:A1708D,ORF1a:D2094N,ORF1a:I2230T,ORF1a:V3718F,ORF1b:S220G,ORF1b	ORF1a:S3675-,ORF1a:G3676-,ORF1a:F3677-,S:H69-,S:V70-,S:Y144-	hCoV-19/Netherlands/LI-MUMC-2896/2021	2021-06-23	25
other alpha	20I (Alpha, V1)	B.1.1.7	Alpha (B.1.1.7-like)	good	19	0	389	43	N:D3L,N:R203K,N:G204R,N:S235F,ORF1a:T1001I,ORF1a:A1708D,ORF1a:T1840I,ORF1a:V1994I,ORF1a:I2230T,ORF1b:P314L,ORF7a:A8V,ORF7a:H73Y,ORF8:Q27*,ORF8:D35Y,OR	ORF1a:S3675-,ORF1a:G3676-,ORF1a:F3677-,S:H69-,S:V70-,S:Y144-	hCoV-19/Netherlands/LI-MUMC-3010/2021	2021-06-24	25
other alpha	20I (Alpha, V1)	B.1.1.7	Alpha (B.1.1.7-like)	mediocre	20	3	350	40	N:D3L,N:R203K,N:G204R,N:S235F,ORF1a:N460Y,ORF1a:T1001I,ORF1a:A1382V,ORF1a:A1708D,ORF1a:I2230T,ORF1b:P314L,ORF3a:W131C,ORF7a:P45S,S:N501Y,S:A570D,S:D61	ORF1a:S3675-,ORF1a:G3676-,ORF1a:F3677-,S:H69-,S:V70-,S:Y144-	hCoV-19/Netherlands/LI-MUMC-3013/2021	2021-06-24	25
other delta	21A (Delta)	AY.75	Delta (B.1.617.2-like)	good	13	0	785	32	M:I82T,N:D63G,N:R203M,N:D377Y,ORF1a:T355N,ORF1a:P1640L,ORF1a:A3209V,ORF1a:G3546C,ORF1a:V3718A,ORF1a:T3750I,ORF1b:P314L,ORF1b:G662S,ORF1b:P1000L,ORF1b:	ORF8:D119-,ORF8:F120-,S:E156-,S:F157-	hCoV-19/Netherlands/LI-MUMC-2850/2021	2021-06-21	25
other delta	21A (Delta)	AY.4	Delta (AY.4-like)	mediocre	13	0	1056	35	M:I82T,N:D63G,N:R203M,N:G215C,N:D377Y,ORF1a:A1306S,ORF1a:P2046L,ORF1a:P2287S,ORF1a:A2529V,ORF1a:V2930L,ORF1a:T3255I,ORF1a:T3646A,ORF1b:P314L,ORF1b:M45	ORF8:D119-,ORF8:F120-,S:E156-,S:F157-	hCoV-19/Netherlands/LI-MUMC-2895/2021	2021-06-23	25
other delta	21A (Delta)	AY.26	Delta (B.1.617.2-like)	good	13	0	887	36	M:I82T,N:Q9H,N:D63G,N:R203M,N:D377Y,ORF1a:N278S,ORF1a:P1640L,ORF1a:A3209V,ORF1a:V3718A,ORF1a:T3750I,ORF1b:P314L,ORF1b:G662S,ORF1b:P1000L,ORF1b:S2324G,	ORF8:D119-,ORF8:F120-,S:E156-,S:F157-	hCoV-19/Netherlands/LI-MUMC-2903/2021	2021-06-23	25
other delta	21A (Delta)	AY.53	Delta (B.1.617.2-like)	good	7	0	811	35	M:I82T,N:D63G,N:R203M,N:D377Y,ORF1a:P309L,ORF1a:Q676P,ORF1a:P1640L,ORF1a:A3209V,ORF1a:V3718A,ORF1b:P314L,ORF1b:S375P,ORF1b:G662S,ORF1b:P1000L,ORF1b:P1	ORF8:D119-,ORF8:F120-	hCoV-19/Netherlands/LI-MUMC-3011/2021	2021-06-23	25
other delta	21A (Delta)	AY.38	Delta (B.1.617.2-like)	good	13	0	853	38	M:I82T,N:D63G,N:R203M,N:D377Y,ORF1a:K292N,ORF1a:P1541L,ORF1a:P1640L,ORF1a:T2121I,ORF1a:A3209V,ORF1a:V3718A,ORF1a:T3750I,ORF1b:P314L,ORF1b:G662S,ORF1b:	ORF8:D119-,ORF8:F120-,S:E156-,S:F157-	hCoV-19/Netherlands/LI-MUMC-3014/2021	2021-06-24	25
other gamma	20J (Gamma, V3)	P.1.16	Gamma (P.1-like)	good	16	4	426	37	N:P80R,N:R203K,N:G204R,ORF1a:P271L,ORF1a:S1188L,ORF1a:K1795Q,ORF1b:P314L,ORF1b:E1264D,ORF3a:I118M,ORF3a:S253P,ORF6:P57L,ORF8:E92K,ORF9b:Q77E,S:L18F,S:	ORF1a:S3675-,ORF1a:G3676-,ORF1a:F3677-	hCoV-19/Netherlands/LI-MUMC-3012/2021	2021-06-23	25
Genotype D	21A (Delta)	AY.70	Delta (B.1.617.2-like)	good	22	0	1046	39	M:I82T,N:D63G,N:R203M,N:R209I,N:M210I,N:D377Y,ORF1a:P1640L,ORF1a:C1889Y,ORF1a:H2092Y,ORF1a:A3209V,ORF1a:K3353R,ORF1a:V3718A,ORF1a:T3750I,ORF1b:P314L,O	ORF1a:K141-,ORF1a:S142-,ORF1a:F143-,ORF8:D119-,ORF8:F120-,S:E156-,S:F157-	hCoV-19/Netherlands/LI-MUMC-3015/2021	2021-06-29	26
Genotype E	21A (Delta)	AY.70	Delta (B.1.617.2-like)	good	22	0	433	39	M:I82T,N:D63G,N:R203M,N:R209I,N:M210I,N:D377Y,ORF1a:P1640L,ORF1a:C1889Y,ORF1a:A3209V,ORF1a:K3353R,ORF1a:V3718A,ORF1a:T3750I,ORF1b:P314L,ORF1b:G662S,OR	ORF1a:K141-,ORF1a:S142-,ORF1a:F143-,ORF8:D119-,ORF8:F120-,S:E156-,S:F157-	hCoV-19/Netherlands/LI-MUMC-2907/2021	2021-07-04	26
other alpha	20I (Alpha, V1)	B.1.1.7	Alpha (B.1.1.7-like)	good	19	0	1006	37	N:D3L,N:R203K,N:G204R,N:S235F,ORF1a:T708I,ORF1a:T1001I,ORF1a:E1564K,ORF1a:A1708D,ORF1a:I2230T,ORF1a:T2611I,ORF1b:P314L,ORF8:L4F,ORF8:Q27*,ORF8:R52I,OR	ORF1a:S3675-,ORF1a:G3676-,ORF1a:F3677-,S:H69-,S:V70-,S:Y144-	hCoV-19/Netherlands/NB-MUMC-2906/2021	2021-07-03	26
Genotype A	21A (Delta)	AY.9.2	Delta (B.1.617.2-like)	good	13	0	206	33	M:I82T,N:D63G,N:R203M,N:D377Y,ORF1a:P1640L,ORF1a:A3209V,ORF1a:V3718A,ORF1a:T3750I,ORF1b:R188Q,ORF1b:P314L,ORF1b:G662S,ORF1b:P1000L,ORF1b:T1540I,ORF3a:	ORF8:D119-,ORF8:F120-,S:E156-,S:F157-	hCoV-19/Netherlands/LI-MUMC-2912/2021	2021-07-06	27
Genotype A	21A (Delta)	AY.9.2	Delta (B.1.617.2-like)	good	13	0	206	34	M:I82T,N:D63G,N:R203M,N:D377Y,ORF1a:P1640L,ORF1a:A3209V,ORF1a:V3718A,ORF1a:T3750I,ORF1b:R188Q,ORF1b:P314L,ORF1b:G662S,ORF1b:P1000L,ORF1b:T1540I,ORF3a:	ORF8:D119-,ORF8:F120-,S:E156-,S:F157-	hCoV-19/Netherlands/LI-MUMC-2923/2021	2021-07-09	27
Genotype A	21A (Delta)	AY.9.2	Delta (B.1.617.2-like)	good	13	0	434	32	M:I82T,N:D63G,N:R203M,N:D377Y,ORF1a:P1640L,ORF1a:A3209V,ORF1a:V3718A,ORF1a:T3750I,ORF1b:R188Q,ORF1b:P314L,ORF1b:G662S,ORF1b:P1000L,ORF1b:T1540I,ORF3a:	ORF8:D119-,ORF8:F120-,S:E156-,S:F157-	hCoV-19/Netherlands/LI-MUMC-2933/2021	2021-07-11	27
Genotype B	21A (Delta)	AY.9.2	Delta (B.1.617.2-like)	good	13	0	646	33	M:I82T,N:D63G,N:R203M,N:D377Y,ORF1a:P1640L,ORF1a:A3209V,ORF1a:V3718A,ORF1a:T3750I,ORF1b:R188Q,ORF1b:P314L,ORF1b:G662S,ORF1b:P1000L,ORF1b:T1540I,ORF3a:	ORF8:D119-,ORF8:F120-,S:E156-,S:F157-	hCoV-19/Netherlands/LI-MUMC-2932/2021	2021-07-11	27
Genotype C	21A (Delta)	AY.9.2	Delta (B.1.617.2-like)	good	13	0	640	38	M:I82T,N:D63G,N:R203M,N:V270L,N:D377Y,ORF1a:V879I,ORF1a:P1640L,ORF1a:A3209V,ORF1a:P3395L,ORF1a:V3718A,ORF1a:T3750I,ORF1b:R188Q,ORF1b:P314L,ORF1b:G662S	ORF8:D119-,ORF8:F120-,S:E156-,S:F157-	hCoV-19/Netherlands/LI-MUMC-2925/2021	2021-07-10	27
Genotype C	21A (Delta)	AY.9.2	Delta (B.1.617.2-like)	good	13	0	433	37	M:I82T,N:D63G,N:R203M,N:V270L,N:D377Y,ORF1a:V879I,ORF1a:P1640L,ORF1a:A3209V,ORF1a:P3395L,ORF1a:V3718A,ORF1a:T3750I,ORF1b:R188Q,ORF1b:P314L,ORF1b:G662S	ORF8:D119-,ORF8:F120-,S:E156-,S:F157-	hCoV-19/Netherlands/LI-MUMC-2927/2021	2021-07-10	27
Genotype C	21A (Delta)	AY.9.2	Delta (B.1.617.2-like)	good	13	0	413	38	M:I82T,N:D63G,N:R203M,N:Q229H,N:D377Y,ORF1a:V879I,ORF1a:P1640L,ORF1a:A3209V,ORF1a:P3395L,ORF1a:V3718A,ORF1a:T3750I,ORF1b:R188Q,ORF1b:P314L,ORF1b:G662S	ORF8:D119-,ORF8:F120-,S:E156-,S:F157-	hCoV-19/Netherlands/NB-MUMC-2934/2021	2021-07-11	27
Genotype D	21A (Delta)	AY.70	Delta (B.1.617.2-like)	good	22	0	433	37	M:I82T,N:D63G,N:R203M,N:R209I,N:M210I,N:D377Y,ORF1a:P1640L,ORF1a:C1889Y,ORF1a:A3209V,ORF1a:K3353R,ORF1a:V3718A,ORF1a:T3750I,ORF1b:P314L,ORF1b:G662S,OR	ORF1a:K141-,ORF1a:S142-,ORF1a:F143-,ORF8:D119-,ORF8:F120-,S:E156-,S:F157-	hCoV-19/Netherlands/LI-MUMC-2915/2021	2021-07-07	27
Genotype D	21A (Delta)	AY.70	Delta (B.1.617.2-like)	good	22	0	646	38	M:I82T,N:D63G,N:R203M,N:R209I,N:M210I,N:D377Y,ORF1a:P1640L,ORF1a:C1889Y,ORF1a:A3209V,ORF1a:K3353R,ORF1a:V3718A,ORF1a:T3750I,ORF1b:P314L,ORF1b:G662S,OR	ORF1a:K141-,ORF1a:S142-,ORF1a:F143-,ORF8:D119-,ORF8:F120-,S:E156-,S:F157-	hCoV-19/Netherlands/NB-MUMC-2924/2021	2021-07-10	27
Genotype E	21A (Delta)	AY.70	Delta (B.1.617.2-like)	good	22	0	646	39	M:I82T,N:D63G,N:R203M,N:R209I,N:M210I,N:D377Y,ORF1a:P1640L,ORF1a:C1889Y,ORF1a:A3209V,ORF1a:K3353R,ORF1a:V3718A,ORF1a:T3750I,ORF1b:P314L,ORF1b:G662S,OR	ORF1a:K141-,ORF1a:S142-,ORF1a:F143-,ORF8:D119-,ORF8:F120-,S:E156-,S:F157-	hCoV-19/Netherlands/LI-MUMC-2919/2021	2021-07-08	27
Genotype E	21A (Delta)	AY.70	Delta (B.1.617.2-like)	good	22	0	33	41	M:I82T,N:D63G,N:R203M,N:R209I,N:M210I,N:D377Y,ORF1a:P1640L,ORF1a:C1889Y,ORF1a:N2228K,ORF1a:A3209V,ORF1a:K3353R,ORF1a:V3718A,ORF1a:T3750I,ORF1b:P314L,O	ORF1a:K141-,ORF1a:S142-,ORF1a:F143-,ORF8:D119-,ORF8:F120-,S:E156-,S:F157-	hCoV-19/Netherlands/LI-MUMC-2928/2021	2021-07-10	27
other alpha	20I (Alpha, V1)	B.1.1.7	Alpha (B.1.1.7-like)	mediocre	19	0	2541	36	N:D3L,N:R203K,N:G204R,N:S235F,ORF1a:G826V,ORF1a:P971S,ORF1a:T1001I,ORF1a:A1708D,ORF1a:I2230T,ORF1a:L2655F,ORF1b:P314L,ORF1b:G1356C,ORF8:Q27*,ORF8:R52I	ORF1a:S3675-,ORF1a:G3676-,ORF1a:F3677-,S:H69-,S:V70-,S:Y144-	hCoV-19/Netherlands/LI-MUMC-2909/2021	2021-07-05	27
other alpha	20I (Alpha, V1)	B.1.1.7	Alpha (B.1.1.7-like)	good	19	0	0	35	N:D3L,N:R203K,N:G204R,N:S235F,ORF1a:K282N,ORF1a:T1001I,ORF1a:A1708D,ORF1a:I2230T,ORF1b:P314L,ORF8:Q27*,ORF8:R52I,ORF8:Y73C,ORF9b:T72I,S:N501Y,S:A570D,	ORF1a:S3675-,ORF1a:G3676-,ORF1a:F3677-,S:H69-,S:V70-,S:Y144-	hCoV-19/Netherlands/LI-MUMC-2910/2021	2021-07-06	27
other alpha	20I (Alpha, V1)	B.1.1.7	Alpha (B.1.1.7-like)	mediocre	19	0	236	47	N:D3L,N:R203K,N:G204R,N:S235F,N:G238C,ORF1a:T1001I,ORF1a:T1542I,ORF1a:A1708D,ORF1a:P1921S,ORF1a:H2092Y,ORF1a:I2230T,ORF1a:S2273F,ORF1a:E2607K,ORF1a:A3	ORF1a:S3675-,ORF1a:G3676-,ORF1a:F3677-,S:H69-,S:V70-,S:Y144-	hCoV-19/Netherlands/LI-MUMC-2914/2021	2021-07-07	27
other delta	21A (Delta)	AY.122	Delta (B.1.617.2-like)	good	13	0	580	32	M:I82T,N:D63G,N:R203M,N:G215C,N:D377Y,ORF1a:K261N,ORF1a:A1306S,ORF1a:P2046L,ORF1a:P2287S,ORF1a:V2930L,ORF1a:T3255I,ORF1a:T3646A,ORF1b:P314L,ORF1b:G662	ORF8:D119-,ORF8:F120-,S:E156-,S:F157-	hCoV-19/Netherlands/LI-MUMC-2917/2021	2021-07-08	27
other delta	21A (Delta)	AY.5	Delta (B.1.617.2-like)	good	13	0	580	36	M:I82T,N:D63G,N:R203M,N:G215C,N:S327L,N:W330L,N:D377Y,ORF1a:A1306S,ORF1a:T1754N,ORF1a:P2046L,ORF1a:P2287S,ORF1a:V2930L,ORF1a:T3255I,ORF1a:T3646A,ORF1a	ORF8:D119-,ORF8:F120-,S:E156-,S:F157-	hCoV-19/Netherlands/LI-MUMC-2918/2021	2021-07-08	27
other delta	21A (Delta)	AY.42	Delta (B.1.617.2-like)	good	13	0	1073	36	M:I82T,N:D63G,N:R203M,N:G215C,N:D377Y,ORF1a:V665I,ORF1a:S1272R,ORF1a:A1306S,ORF1a:P2046L,ORF1a:P2287S,ORF1a:V2930L,ORF1a:T3255I,ORF1a:T3646A,ORF1b:P31	ORF8:D119-,ORF8:F120-,S:E156-,S:F157-	hCoV-19/Netherlands/LI-MUMC-2922/2021	2021-07-09	27
other delta	21A (Delta)	AY.122	Delta (B.1.617.2-like)	good	13	0	807	33	M:I82T,N:D63G,N:R203M,N:G215C,N:P326L,N:D377Y,ORF1a:K261N,ORF1a:A1306S,ORF1a:P2046L,ORF1a:P2287S,ORF1a:V2930L,ORF1a:T3255I,ORF1a:T3646A,ORF1b:P314L,OR	ORF8:D119-,ORF8:F120-,S:E156-,S:F157-	hCoV-19/Netherlands/LI-MUMC-2930/2021	2021-07-11	27
other delta	21A (Delta)	AY.42	Delta (B.1.617.2-like)	good	13	0	1301	37	M:I82T,N:D63G,N:R203M,N:G215C,N:D377Y,ORF1a:V665I,ORF1a:S1272R,ORF1a:A1306S,ORF1a:P2046L,ORF1a:P2287S,ORF1a:V2930L,ORF1a:T3255I,ORF1a:T3646A,ORF1b:P31	ORF8:D119-,ORF8:F120-,S:E156-,S:F157-	hCoV-19/Netherlands/LI-MUMC-2931/2021	2021-07-11	27
Genotype A	21A (Delta)	AY.9.2	Delta (B.1.617.2-like)	good	13	0	433	34	M:I82T,N:D63G,N:R203M,N:D377Y,ORF1a:P1640L,ORF1a:A3209V,ORF1a:V3718A,ORF1a:T3750I,ORF1b:R188Q,ORF1b:P314L,ORF1b:G662S,ORF1b:P1000L,ORF1b:T1540I,ORF3a:	ORF8:D119-,ORF8:F120-,S:E156-,S:F157-	hCoV-19/Netherlands/LI-MUMC-2951/2021	2021-07-16	28
Genotype A	21A (Delta)	AY.9.2	Delta (B.1.617.2-like)	good	13	0	206	33	M:I82T,N:D63G,N:R203M,N:D377Y,ORF1a:P1640L,ORF1a:A3209V,ORF1a:V3718A,ORF1a:T3750I,ORF1b:R188Q,ORF1b:P314L,ORF1b:G662S,ORF1b:P1000L,ORF1b:T1540I,ORF3a:	ORF8:D119-,ORF8:F120-,S:E156-,S:F157-	hCoV-19/Netherlands/LI-MUMC-2952/2021	2021-07-16	28
Genotype A	21A (Delta)	AY.9.2	Delta (B.1.617.2-like)	good	13	0	419	33	M:I82T,N:D63G,N:R203M,N:D377Y,ORF1a:P1640L,ORF1a:A3209V,ORF1a:V3718A,ORF1a:T3750I,ORF1b:R188Q,ORF1b:P314L,ORF1b:G662S,ORF1b:P1000L,ORF1b:T1540I,ORF3a:	ORF8:D119-,ORF8:F120-,S:E156-,S:F157-	hCoV-19/Netherlands/LI-MUMC-2957/2021	2021-07-12	28
Genotype A	21A (Delta)	AY.9.2	Delta (B.1.617.2-like)	good	13	0	206	35	M:I82T,N:D63G,N:R203M,N:D377Y,ORF1a:P1640L,ORF1a:A3209V,ORF1a:V3718A,ORF1a:T3750I,ORF1b:R188Q,ORF1b:P314L,ORF1b:G662S,ORF1b:P1000L,ORF1b:T1540I,ORF3a:	ORF8:D119-,ORF8:F120-,S:E156-,S:F157-	hCoV-19/Netherlands/LI-MUMC-2962/2021	2021-07-12	28
Genotype A	21A (Delta)	AY.9.2	Delta (B.1.617.2-like)	good	13	0	8	34	E:V62F,M:I82T,N:D63G,N:R203M,N:D377Y,ORF1a:P1640L,ORF1a:A3209V,ORF1a:V3718A,ORF1a:T3750I,ORF1b:R188Q,ORF1b:P314L,ORF1b:G662S,ORF1b:P1000L,ORF1b:T1540I	ORF8:D119-,ORF8:F120-,S:E156-,S:F157-	hCoV-19/Netherlands/LI-MUMC-2963/2021	2021-07-12	28
Genotype A	21A (Delta)	AY.9.2	Delta (B.1.617.2-like)	good	13	0	588	33	M:I82T,N:D63G,N:R203M,N:D377Y,ORF1a:P1640L,ORF1a:A3209V,ORF1a:V3718A,ORF1a:T3750I,ORF1b:R188Q,ORF1b:P314L,ORF1b:G662S,ORF1b:P1000L,ORF1b:T1540I,ORF3a:	ORF8:D119-,ORF8:F120-,S:E156-,S:F157-	hCoV-19/Netherlands/LI-MUMC-2970/2021	2021-07-13	28
Genotype A	21A (Delta)	AY.9.2	Delta (B.1.617.2-like)	good	13	0	824	33	M:I82T,N:D63G,N:R203M,N:D377Y,ORF1a:P1640L,ORF1a:A3209V,ORF1a:V3718A,ORF1a:T3750I,ORF1b:R188Q,ORF1b:P314L,ORF1b:G662S,ORF1b:P1000L,ORF1b:T1540I,ORF3a:	ORF8:D119-,ORF8:F120-,S:E156-,S:F157-	hCoV-19/Netherlands/LI-MUMC-2979/2021	2021-07-14	28
Genotype A	21A (Delta)	AY.9.2	Delta (B.1.617.2-like)	good	13	0	0	34	M:I82T,N:D63G,N:R203M,N:D377Y,ORF1a:P1640L,ORF1a:A3209V,ORF1a:V3718A,ORF1a:T3750I,ORF1b:R188Q,ORF1b:P314L,ORF1b:G662S,ORF1b:P1000L,ORF1b:T1540I,ORF3a:	ORF8:D119-,ORF8:F120-,S:E156-,S:F157-	hCoV-19/Netherlands/LI-MUMC-2981/2021	2021-07-14	28
Genotype A	21A (Delta)	AY.9.2	Delta (B.1.617.2-like)	good	13	0	503	33	M:I82T,N:D63G,N:R203M,N:D377Y,ORF1a:P1640L,ORF1a:A3209V,ORF1a:V3718A,ORF1a:T3750I,ORF1b:R188Q,ORF1b:P314L,ORF1b:G662S,ORF1b:P1000L,ORF1b:T1540I,ORF1b:	ORF8:D119-,ORF8:F120-,S:E156-,S:F157-	hCoV-19/Netherlands/LI-MUMC-2984/2021	2021-07-14	28
Genotype A	21A (Delta)	AY.9.2	Delta (B.1.617.2-like)	good	13	0	1133	32	M:I82T,N:D63G,N:R203M,N:D377Y,ORF1a:P1640L,ORF1a:A3209V,ORF1a:V3718A,ORF1a:T3750I,ORF1b:R188Q,ORF1b:P314L,ORF1b:G662S,ORF1b:P1000L,ORF1b:T1540I,ORF3a:	ORF8:D119-,ORF8:F120-,S:E156-,S:F157-	hCoV-19/Netherlands/LI-MUMC-2999/2021	2021-07-15	28
Genotype A	21A (Delta)	AY.9.2	Delta (B.1.617.2-like)	good	13	0	0	35	M:I82T,N:D63G,N:R203M,N:D377Y,ORF1a:P1640L,ORF1a:A3209V,ORF1a:V3718A,ORF1a:T3750I,ORF1b:R188Q,ORF1b:P314L,ORF1b:G662S,ORF1b:P1000L,ORF1b:T1540I,ORF3a:	ORF8:D119-,ORF8:F120-,S:E156-,S:F157-	hCoV-19/Netherlands/LI-MUMC-3000/2021	2021-07-15	28
Genotype A	21A (Delta)	AY.9.2	Delta (B.1.617.2-like)	good	13	0	206	33	M:I82T,N:D63G,N:R203M,N:D377Y,ORF1a:P1640L,ORF1a:A3209V,ORF1a:V3718A,ORF1a:T3750I,ORF1b:R188Q,ORF1b:P314L,ORF1b:G662S,ORF1b:P1000L,ORF1b:T1540I,ORF3a:	ORF8:D119-,ORF8:F120-,S:E156-,S:F157-	hCoV-19/Netherlands/LI-MUMC-3003/2021	2021-07-15	28
Genotype A	21A (Delta)	AY.9.2	Delta (B.1.617.2-like)	good	13	0	0	33	M:I82T,N:D63G,N:R203M,N:D377Y,ORF1a:P1640L,ORF1a:A3209V,ORF1a:V3718A,ORF1a:T3750I,ORF1b:R188Q,ORF1b:P314L,ORF1b:G662S,ORF1b:P1000L,ORF1b:T1540I,ORF3a:	ORF8:D119-,ORF8:F120-,S:E156-,S:F157-	hCoV-19/Netherlands/LI-MUMC-3016/2021	2021-07-15	28
Genotype A	21A (Delta)	AY.9.2	Delta (B.1.617.2-like)	good	13	0	0	34	M:I82T,N:D63G,N:R203M,N:D377Y,ORF1a:M174I,ORF1a:P1640L,ORF1a:A3209V,ORF1a:V3718A,ORF1a:T3750I,ORF1b:R188Q,ORF1b:P314L,ORF1b:G662S,ORF1b:P1000L,ORF1b:T	ORF8:D119-,ORF8:F120-,S:E156-,S:F157-	hCoV-19/Netherlands/LI-MUMC-3018/2021	2021-07-15	28
Genotype A	21A (Delta)	AY.9.2	Delta (B.1.617.2-like)	good	13	0	206	33	M:I82T,N:D63G,N:R203M,N:D377Y,ORF1a:P1640L,ORF1a:A3209V,ORF1a:V3718A,ORF1a:T3750I,ORF1b:R188Q,ORF1b:P314L,ORF1b:G662S,ORF1b:P1000L,ORF1b:T1540I,ORF3a:	ORF8:D119-,ORF8:F120-,S:E156-,S:F157-	hCoV-19/Netherlands/LI-MUMC-3019/2021	2021-07-16	28
Genotype A	21A (Delta)	AY.9.2	Delta (B.1.617.2-like)	good	13	0	370	33	M:I82T,N:D63G,N:R203M,N:D377Y,ORF1a:P1640L,ORF1a:A3209V,ORF1a:V3718A,ORF1a:T3750I,ORF1b:R188Q,ORF1b:P314L,ORF1b:G662S,ORF1b:P1000L,ORF1b:T1540I,ORF3a:	ORF8:D119-,ORF8:F120-,S:E156-,S:F157-	hCoV-19/Netherlands/LI-MUMC-3021/2021	2021-07-17	28
Genotype A	21A (Delta)	AY.9.2	Delta (B.1.617.2-like)	good	13	0	206	34	M:I82T,N:D63G,N:R203M,N:D377Y,ORF1a:P1640L,ORF1a:N2275S,ORF1a:A3209V,ORF1a:V3718A,ORF1a:T3750I,ORF1b:R188Q,ORF1b:P314L,ORF1b:G662S,ORF1b:P1000L,ORF1b:	ORF8:D119-,ORF8:F120-,S:E156-,S:F157-	hCoV-19/Netherlands/LI-MUMC-3023/2021	2021-07-17	28
Genotype A	21A (Delta)	AY.9.2	Delta (B.1.617.2-like)	good	13	0	206	33	M:I82T,N:D63G,N:R203M,N:D377Y,ORF1a:P1640L,ORF1a:A3209V,ORF1a:V3718A,ORF1a:T3750I,ORF1b:R188Q,ORF1b:P314L,ORF1b:G662S,ORF1b:P1000L,ORF1b:T1540I,ORF3a:	ORF8:D119-,ORF8:F120-,S:E156-,S:F157-	hCoV-19/Netherlands/LI-MUMC-3031/2021	2021-07-18	28
Genotype A	21A (Delta)	AY.9.2	Delta (B.1.617.2-like)	good	13	0	0	33	M:I82T,N:D63G,N:R203M,N:D377Y,ORF1a:P1640L,ORF1a:A3209V,ORF1a:V3718A,ORF1a:T3750I,ORF1b:R188Q,ORF1b:P314L,ORF1b:G662S,ORF1b:P1000L,ORF1b:T1540I,ORF3a:	ORF8:D119-,ORF8:F120-,S:E156-,S:F157-	hCoV-19/Netherlands/LI-MUMC-3032/2021	2021-07-18	28
Genotype B	21A (Delta)	AY.9.2	Delta (B.1.617.2-like)	good	13	0	615	33	M:I82T,N:D63G,N:R203M,N:D377Y,ORF1a:P1640L,ORF1a:A3209V,ORF1a:V3718A,ORF1a:T3750I,ORF1b:R188Q,ORF1b:P314L,ORF1b:G662S,ORF1b:P1000L,ORF1b:T1540I,ORF3a:	ORF8:D119-,ORF8:F120-,S:E156-,S:F157-	hCoV-19/Netherlands/LI-MUMC-2954/2021	2021-07-18	28
Genotype B	21A (Delta)	AY.9.2	Delta (B.1.617.2-like)	good	13	0	0	34	M:I82T,N:D63G,N:R203M,N:D377Y,ORF1a:P1640L,ORF1a:A3209V,ORF1a:V3718A,ORF1a:T3750I,ORF1b:R188Q,ORF1b:P314L,ORF1b:G662S,ORF1b:P1000L,ORF1b:T1540I,ORF3a:	ORF8:D119-,ORF8:F120-,S:E156-,S:F157-	hCoV-19/Netherlands/LI-MUMC-2990/2021	2021-07-14	28
Genotype C	21A (Delta)	AY.9.2	Delta (B.1.617.2-like)	good	13	0	640	38	M:I82T,N:D63G,N:R203M,N:V270L,N:D377Y,ORF1a:V879I,ORF1a:P1640L,ORF1a:A3209V,ORF1a:P3395L,ORF1a:V3718A,ORF1a:T3750I,ORF1b:R188Q,ORF1b:P314L,ORF1b:G662S	ORF8:D119-,ORF8:F120-,S:E156-,S:F157-	hCoV-19/Netherlands/LI-MUMC-2982/2021	2021-07-14	28
Genotype D	21A (Delta)	AY.70	Delta (B.1.617.2-like)	good	22	0	246	40	M:I82T,N:D63G,N:R203M,N:R209I,N:M210I,N:D377Y,ORF1a:P1640L,ORF1a:C1889Y,ORF1a:H2092Y,ORF1a:A3209V,ORF1a:K3353R,ORF1a:P3371S,ORF1a:V3718A,ORF1a:T3750I,	ORF1a:K141-,ORF1a:S142-,ORF1a:F143-,ORF8:D119-,ORF8:F120-,S:E156-,S:F157-	hCoV-19/Netherlands/LI-MUMC-2953/2021	2021-07-18	28
Genotype D	21A (Delta)	AY.70	Delta (B.1.617.2-like)	good	22	0	206	38	M:I82T,N:D63G,N:R203M,N:R209I,N:M210I,N:D377Y,ORF1a:P1640L,ORF1a:C1889Y,ORF1a:A3209V,ORF1a:K3353R,ORF1a:V3718A,ORF1a:T3750I,ORF1b:P314L,ORF1b:G662S,OR	ORF1a:K141-,ORF1a:S142-,ORF1a:F143-,ORF8:D119-,ORF8:F120-,S:E156-,S:F157-	hCoV-19/Netherlands/LI-MUMC-2975/2021	2021-07-13	28
Genotype D	21A (Delta)	AY.70	Delta (B.1.617.2-like)	good	22	0	206	39	M:I82T,N:D63G,N:R203M,N:R209I,N:M210I,N:D377Y,ORF1a:P1640L,ORF1a:C1889Y,ORF1a:A3209V,ORF1a:K3353R,ORF1a:V3718A,ORF1a:T3750I,ORF1b:P314L,ORF1b:G662S,OR	ORF1a:K141-,ORF1a:S142-,ORF1a:F143-,ORF8:D119-,ORF8:F120-,S:E156-,S:F157-	hCoV-19/Netherlands/LI-MUMC-2980/2021	2021-07-14	28
Genotype D	21A (Delta)	AY.70	Delta (B.1.617.2-like)	good	22	0	206	39	M:I82T,N:D63G,N:R203M,N:R209I,N:M210I,N:D377Y,ORF1a:E1209D,ORF1a:P1640L,ORF1a:C1889Y,ORF1a:A3209V,ORF1a:K3353R,ORF1a:V3718A,ORF1a:T3750I,ORF1b:P314L,O	ORF1a:K141-,ORF1a:S142-,ORF1a:F143-,ORF8:D119-,ORF8:F120-,S:E156-,S:F157-	hCoV-19/Netherlands/LI-MUMC-3001/2021	2021-07-15	28
Genotype D	21A (Delta)	AY.70	Delta (B.1.617.2-like)	good	22	0	227	38	M:I82T,N:D63G,N:R203M,N:R209I,N:M210I,N:D377Y,ORF1a:P1640L,ORF1a:C1889Y,ORF1a:A3209V,ORF1a:K3353R,ORF1a:V3718A,ORF1a:T3750I,ORF1b:P314L,ORF1b:G662S,OR	ORF1a:K141-,ORF1a:S142-,ORF1a:F143-,ORF8:D119-,ORF8:F120-,S:E156-,S:F157-	hCoV-19/Netherlands/LI-MUMC-3005/2021	2021-07-15	28
Genotype E	21A (Delta)	AY.70	Delta (B.1.617.2-like)	good	22	0	206	41	M:I82T,N:D63G,N:R203M,N:R209I,N:M210I,N:T247I,N:D377Y,ORF1a:P1640L,ORF1a:C1889Y,ORF1a:A3209V,ORF1a:K3353R,ORF1a:V3718A,ORF1a:T3750I,ORF1b:P314L,ORF1b:	ORF1a:K141-,ORF1a:S142-,ORF1a:F143-,ORF8:D119-,ORF8:F120-,S:E156-,S:F157-	hCoV-19/Netherlands/LI-MUMC-2973/2021	2021-07-13	28
Genotype E	21A (Delta)	AY.70	Delta (B.1.617.2-like)	good	22	0	421	39	M:I82T,N:D63G,N:R203M,N:R209I,N:M210I,N:D377Y,ORF1a:P1640L,ORF1a:C1889Y,ORF1a:A3209V,ORF1a:K3353R,ORF1a:V3718A,ORF1a:T3750I,ORF1b:P314L,ORF1b:G662S,OR	ORF1a:K141-,ORF1a:S142-,ORF1a:F143-,ORF8:D119-,ORF8:F120-,S:E156-,S:F157-	hCoV-19/Netherlands/LI-MUMC-3002/2021	2021-07-15	28
Genotype G	21A (Delta)	AY.4.7	Delta (AY.4-like)	good	13	0	609	36	E:V58F,M:I82T,N:D63G,N:R203M,N:G215C,N:D377Y,ORF1a:A1306S,ORF1a:P2046L,ORF1a:P2287S,ORF1a:A2529V,ORF1a:V2930L,ORF1a:T3255I,ORF1a:T3646A,ORF1b:P314L,OR	ORF8:D119-,ORF8:F120-,S:E156-,S:F157-	hCoV-19/Netherlands/NB-MUMC-2956/2021	2021-07-12	28
other alpha	20I (Alpha, V1)	B.1.1.7	Alpha (B.1.1.7-like)	good	19	0	0	46	N:D3L,N:R203K,N:G204P,N:S235F,N:K375N,ORF1a:S723P,ORF1a:T1001I,ORF1a:A1708D,ORF1a:P2144L,ORF1a:I2230T,ORF1a:P2568S,ORF1a:L2688F,ORF1a:S4018F,ORF1b:P31	ORF1a:S3675-,ORF1a:G3676-,ORF1a:F3677-,S:H69-,S:V70-,S:Y144-	hCoV-19/Netherlands/LI-MUMC-2950/2021	2021-07-13	28
other alpha	20I (Alpha, V1)	B.1.1.7	Alpha (B.1.1.7-like)	mediocre	20	3	0	41	N:D3L,N:R203K,N:G204R,N:S235F,ORF1a:N460Y,ORF1a:K958T,ORF1a:T1001I,ORF1a:A1708D,ORF1a:T2174I,ORF1a:I2230T,ORF1b:P314L,S:N501Y,S:A570D,S:D614G,S:P681H,	ORF1a:S3675-,ORF1a:G3676-,ORF1a:F3677-,S:H69-,S:V70-,S:Y144-	hCoV-19/Netherlands/LI-MUMC-3022/2021	2021-07-17	28
other delta	21A (Delta)	AY.4	Delta (AY.4-like)	good	13	0	580	35	M:I82T,N:D63G,N:R203M,N:G215C,N:D377Y,ORF1a:K120N,ORF1a:A1306S,ORF1a:P2046L,ORF1a:P2287S,ORF1a:A2529V,ORF1a:V2930L,ORF1a:T3255I,ORF1a:T3646A,ORF1b:P31	ORF8:D119-,ORF8:F120-,S:E156-,S:F157-	hCoV-19/Netherlands/LI-MUMC-2959/2021	2021-07-12	28
other delta	21A (Delta)	AY.9.2	Delta (B.1.617.2-like)	good	13	0	206	33	M:I82T,N:D63G,N:R203M,N:D377Y,ORF1a:P1640L,ORF1a:P2046S,ORF1a:A3209V,ORF1a:V3718A,ORF1a:T3750I,ORF1b:R188Q,ORF1b:P314L,ORF1b:G662S,ORF1b:P1000L,ORF1b:	ORF8:D119-,ORF8:F120-,S:E156-,S:F157-	hCoV-19/Netherlands/LI-MUMC-2961/2021	2021-07-12	28
other delta	21A (Delta)	AY.122	Delta (B.1.617.2-like)	good	13	0	580	35	M:I82T,N:D63G,N:R203M,N:G215C,N:D377Y,ORF1a:K261N,ORF1a:G519S,ORF1a:A1306S,ORF1a:P2046L,ORF1a:P2287S,ORF1a:V2930L,ORF1a:T3255I,ORF1a:T3646A,ORF1b:P314	ORF8:D119-,ORF8:F120-,S:E156-,S:F157-	hCoV-19/Netherlands/LI-MUMC-2969/2021	2021-07-13	28
other delta	21A (Delta)	AY.122	Delta (B.1.617.2-like)	good	13	0	580	32	M:I82T,N:D63G,N:R203M,N:G215C,N:D377Y,ORF1a:K261N,ORF1a:A1306S,ORF1a:P2046L,ORF1a:P2287S,ORF1a:V2930L,ORF1a:T3255I,ORF1a:T3646A,ORF1b:P314L,ORF1b:G662	ORF8:D119-,ORF8:F120-,S:E156-,S:F157-	hCoV-19/Netherlands/LI-MUMC-2971/2021	2021-07-13	28
other delta	21A (Delta)	AY.9.2	Delta (B.1.617.2-like)	good	13	0	433	34	M:I82T,N:D63G,N:R203M,N:D377Y,ORF1a:P1640L,ORF1a:A3209V,ORF1a:V3718A,ORF1a:T3750I,ORF1a:I4308K,ORF1b:R188Q,ORF1b:P314L,ORF1b:G662S,ORF1b:P1000L,ORF1b:	ORF8:D119-,ORF8:F120-,S:E156-,S:F157-	hCoV-19/Netherlands/LI-MUMC-2974/2021	2021-07-13	28
other delta	21A (Delta)	AY.42	Delta (B.1.617.2-like)	good	13	0	1073	36	M:I82T,N:D63G,N:R203M,N:G215C,N:D377Y,ORF1a:V665I,ORF1a:S1272R,ORF1a:A1306S,ORF1a:P2046L,ORF1a:P2287S,ORF1a:V2930L,ORF1a:T3255I,ORF1a:T3646A,ORF1b:P31	ORF8:D119-,ORF8:F120-,S:E156-,S:F157-	hCoV-19/Netherlands/LI-MUMC-2978/2021	2021-07-14	28
other delta	21A (Delta)	AY.4	Delta (AY.4-like)	good	13	0	507	36	M:I82T,N:D63G,N:R203M,N:G215C,N:D377Y,ORF1a:A1306S,ORF1a:P2046L,ORF1a:P2287S,ORF1a:A2529V,ORF1a:V2930L,ORF1a:T3255I,ORF1a:T3646A,ORF1b:P314L,ORF1b:M45	ORF8:D119-,ORF8:F120-,S:E156-,S:F157-	hCoV-19/Netherlands/LI-MUMC-2985/2021	2021-07-14	28
other delta	21A (Delta)	AY.9.2	Delta (B.1.617.2-like)	good	13	0	0	33	M:I82T,N:D63G,N:R203M,N:D377Y,ORF1a:P1640L,ORF1a:P2046S,ORF1a:A3209V,ORF1a:V3718A,ORF1a:T3750I,ORF1b:R188Q,ORF1b:P314L,ORF1b:G662S,ORF1b:P1000L,ORF1b:	ORF8:D119-,ORF8:F120-,S:E156-,S:F157-	hCoV-19/Netherlands/LI-MUMC-2988/2021	2021-07-14	28
other delta	21A (Delta)	AY.43	Delta (B.1.617.2-like)	good	13	0	580	33	M:I82T,N:Q9L,N:D63G,N:R203M,N:G215C,N:D377Y,ORF1a:A1306S,ORF1a:P2046L,ORF1a:P2287S,ORF1a:V2930L,ORF1a:T3255I,ORF1a:T3646A,ORF1b:P314L,ORF1b:G662S,ORF1	ORF8:D119-,ORF8:F120-,S:E156-,S:F157-	hCoV-19/Netherlands/LI-MUMC-2991/2021	2021-07-14	28
other delta	21A (Delta)	B.1.617.2	Delta (B.1.617.2-like)	good	13	0	580	32	M:I82T,N:D63G,N:R203M,N:G215C,N:D377Y,ORF1a:A1306S,ORF1a:P2046L,ORF1a:P2287S,ORF1a:V2930L,ORF1a:T3255I,ORF1a:T3646A,ORF1b:P314L,ORF1b:G662S,ORF1b:P100	ORF8:D119-,ORF8:F120-,S:E156-,S:F157-	hCoV-19/Netherlands/LI-MUMC-2997/2021	2021-07-15	28
other delta	21A (Delta)	AY.9.2	Delta (B.1.617.2-like)	mediocre	13	0	206	36	M:I82T,N:D63G,N:R203M,N:D377Y,ORF1a:P1640L,ORF1a:A3209V,ORF1a:L3667F,ORF1a:V3718A,ORF1a:T3750I,ORF1b:R188Q,ORF1b:P314L,ORF1b:G662S,ORF1b:P1000L,ORF1b:	ORF8:D119-,ORF8:F120-,S:E156-,S:F157-	hCoV-19/Netherlands/LI-MUMC-3004/2021	2021-07-15	28
other delta	21A (Delta)	AY.9.2	Delta (B.1.617.2-like)	good	13	0	0	33	M:I82T,N:D63G,N:R203M,N:D377Y,ORF1a:P1640L,ORF1a:A3209V,ORF1a:V3718A,ORF1a:T3750I,ORF1b:R188Q,ORF1b:P314L,ORF1b:G662S,ORF1b:P1000L,ORF1b:T1540I,ORF3a:	ORF8:D119-,ORF8:F120-,S:E156-,S:F157-	hCoV-19/Netherlands/LI-MUMC-3007/2021	2021-07-15	28
other delta	21A (Delta)	AY.43	Delta (B.1.617.2-like)	good	13	0	580	35	M:I82T,N:Q9L,N:D63G,N:R203M,N:G215C,N:D377Y,ORF1a:A1306S,ORF1a:P2046L,ORF1a:P2287S,ORF1a:P2483S,ORF1a:V2930L,ORF1a:T3255I,ORF1a:T3646A,ORF1b:P314L,ORF	ORF8:D119-,ORF8:F120-,S:E156-,S:F157-	hCoV-19/Netherlands/LI-MUMC-3024/2021	2021-07-18	28
other delta	21A (Delta)	AY.43	Delta (B.1.617.2-like)	good	13	0	580	32	M:I82T,N:Q9L,N:D63G,N:R203M,N:G215C,N:D377Y,ORF1a:A1306S,ORF1a:P2046L,ORF1a:P2287S,ORF1a:V2930L,ORF1a:T3255I,ORF1a:T3646A,ORF1b:P314L,ORF1b:G662S,ORF1	ORF8:D119-,ORF8:F120-,S:E156-,S:F157-	hCoV-19/Netherlands/LI-MUMC-3025/2021	2021-07-18	28
other delta	21A (Delta)	AY.5	Delta (B.1.617.2-like)	good	13	0	580	36	M:I82T,N:D63G,N:R203M,N:G215C,N:S327L,N:W330L,N:D377Y,ORF1a:A1306S,ORF1a:T1754N,ORF1a:P2046L,ORF1a:P2287S,ORF1a:V2930L,ORF1a:T3255I,ORF1a:T3646A,ORF1a	ORF8:D119-,ORF8:F120-,S:E156-,S:F157-	hCoV-19/Netherlands/LI-MUMC-3026/2021	2021-07-18	28
other delta	21A (Delta)	AY.42	Delta (B.1.617.2-like)	good	13	0	1074	41	M:I82T,N:D63G,N:R203M,N:G215C,N:D377Y,ORF1a:V665I,ORF1a:A1306S,ORF1a:P2046L,ORF1a:P2287S,ORF1a:V2930L,ORF1a:T3255I,ORF1a:T3646A,ORF1b:P314L,ORF1b:G662	ORF8:D119-,ORF8:F120-,S:E156-,S:F157-	hCoV-19/Netherlands/LI-MUMC-3027/2021	2021-07-18	28
other delta	21A (Delta)	AY.43	Delta (B.1.617.2-like)	good	13	0	580	32	M:I82T,N:Q9L,N:D63G,N:R203M,N:G215C,N:D377Y,ORF1a:A1306S,ORF1a:R1464L,ORF1a:P2046L,ORF1a:P2287S,ORF1a:V2930L,ORF1a:T3255I,ORF1a:T3646A,ORF1b:P314L,ORF	ORF8:D119-,ORF8:F120-,S:E156-,S:F157-	hCoV-19/Netherlands/LI-MUMC-3028/2021	2021-07-18	28
other delta	21A (Delta)	AY.4.7	Delta (AY.4-like)	good	13	0	580	35	E:V58F,M:I82T,N:D63G,N:R203M,N:G215C,N:D377Y,ORF1a:A1306S,ORF1a:P2046L,ORF1a:P2287S,ORF1a:A2529V,ORF1a:V2930L,ORF1a:T3255I,ORF1a:T3646A,ORF1b:P314L,OR	ORF8:D119-,ORF8:F120-,S:E156-,S:F157-	hCoV-19/Netherlands/LI-MUMC-3029/2021	2021-07-18	28
other delta	21A (Delta)	B.1.617.2	Delta (B.1.617.2-like)	good	13	0	792	33	M:I82T,N:D63G,N:R203M,N:G215C,N:D377Y,ORF1a:T183N,ORF1a:W630C,ORF1a:A1306S,ORF1a:P2046L,ORF1a:P2287S,ORF1a:V2930L,ORF1a:T3255I,ORF1a:T3646A,ORF1b:P314	ORF8:D119-,ORF8:F120-,S:E156-,S:F157-	hCoV-19/Netherlands/NB-MUMC-2983/2021	2021-07-14	28
Genotype A	21A (Delta)	AY.9.2	Delta (B.1.617.2-like)	good	13	0	646	32	M:I82T,N:D63G,N:R203M,N:D377Y,ORF1a:P1640L,ORF1a:A3209V,ORF1a:V3718A,ORF1a:T3750I,ORF1b:R188Q,ORF1b:P314L,ORF1b:G662S,ORF1b:P1000L,ORF1b:T1540I,ORF3a:	ORF8:D119-,ORF8:F120-,S:E156-,S:F157-	hCoV-19/Netherlands/LI-MUMC-3049/2021	2021-07-20	29
Genotype A	21A (Delta)	AY.9.2	Delta (B.1.617.2-like)	good	13	0	433	34	M:I82T,N:D63G,N:R203M,N:D377Y,ORF1a:P1640L,ORF1a:M1647I,ORF1a:A3209V,ORF1a:V3718A,ORF1a:T3750I,ORF1b:R188Q,ORF1b:P314L,ORF1b:G662S,ORF1b:P1000L,ORF1b:	ORF8:D119-,ORF8:F120-,S:E156-,S:F157-	hCoV-19/Netherlands/LI-MUMC-3051/2021	2021-07-20	29
Genotype A	21A (Delta)	AY.9.2	Delta (B.1.617.2-like)	good	13	0	433	32	M:I82T,N:D63G,N:R203M,N:D377Y,ORF1a:P1640L,ORF1a:A3209V,ORF1a:V3718A,ORF1a:T3750I,ORF1b:R188Q,ORF1b:P314L,ORF1b:G662S,ORF1b:P1000L,ORF1b:T1540I,ORF3a:	ORF8:D119-,ORF8:F120-,S:E156-,S:F157-	hCoV-19/Netherlands/LI-MUMC-3053/2021	2021-07-20	29
Genotype A	21A (Delta)	AY.9.2	Delta (B.1.617.2-like)	good	13	0	0	33	M:I82T,N:D63G,N:R203M,N:D377Y,ORF1a:P1640L,ORF1a:A3209V,ORF1a:V3718A,ORF1a:T3750I,ORF1b:R188Q,ORF1b:P314L,ORF1b:G662S,ORF1b:P1000L,ORF1b:T1540I,ORF3a:	ORF8:D119-,ORF8:F120-,S:E156-,S:F157-	hCoV-19/Netherlands/LI-MUMC-3057/2021	2021-07-20	29
Genotype A	21A (Delta)	AY.9.2	Delta (B.1.617.2-like)	good	13	0	452	35	M:I82T,N:D63G,N:R203M,N:D377Y,ORF1a:P1640L,ORF1a:A3209V,ORF1a:V3718A,ORF1a:T3750I,ORF1b:R188Q,ORF1b:P314L,ORF1b:G662S,ORF1b:P1000L,ORF1b:T1540I,ORF3a:	ORF8:D119-,ORF8:F120-,S:E156-,S:F157-	hCoV-19/Netherlands/LI-MUMC-3059/2021	2021-07-21	29
Genotype A	21A (Delta)	AY.9.2	Delta (B.1.617.2-like)	good	13	0	679	34	M:I82T,N:D63G,N:R203M,N:D377Y,ORF1a:P1640L,ORF1a:A3209V,ORF1a:V3718A,ORF1a:T3750I,ORF1b:R188Q,ORF1b:P314L,ORF1b:G662S,ORF1b:P1000L,ORF1b:T1540I,ORF3a:	ORF8:D119-,ORF8:F120-,S:E156-,S:F157-	hCoV-19/Netherlands/LI-MUMC-3068/2021	2021-07-21	29
Genotype A	21A (Delta)	AY.9.2	Delta (B.1.617.2-like)	good	13	0	646	32	M:I82T,N:D63G,N:R203M,N:D377Y,ORF1a:P1640L,ORF1a:A3209V,ORF1a:V3718A,ORF1a:T3750I,ORF1b:R188Q,ORF1b:P314L,ORF1b:G662S,ORF1b:P1000L,ORF1b:T1540I,ORF3a:	ORF8:D119-,ORF8:F120-,S:E156-,S:F157-	hCoV-19/Netherlands/LI-MUMC-3069/2021	2021-07-21	29
Genotype A	21A (Delta)	AY.9.2	Delta (B.1.617.2-like)	good	13	0	0	33	M:I82T,N:D63G,N:R203M,N:D377Y,ORF1a:P1640L,ORF1a:A3209V,ORF1a:V3718A,ORF1a:T3750I,ORF1b:R188Q,ORF1b:P314L,ORF1b:G662S,ORF1b:P1000L,ORF1b:T1540I,ORF3a:	ORF8:D119-,ORF8:F120-,S:E156-,S:F157-	hCoV-19/Netherlands/LI-MUMC-3070/2021	2021-07-21	29
Genotype A	21A (Delta)	AY.9.2	Delta (B.1.617.2-like)	good	13	0	433	32	M:I82T,N:D63G,N:R203M,N:D377Y,ORF1a:P1640L,ORF1a:A3209V,ORF1a:V3718A,ORF1a:T3750I,ORF1b:R188Q,ORF1b:P314L,ORF1b:G662S,ORF1b:P1000L,ORF1b:T1540I,ORF3a:	ORF8:D119-,ORF8:F120-,S:E156-,S:F157-	hCoV-19/Netherlands/LI-MUMC-3072/2021	2021-07-22	29
Genotype A	21A (Delta)	AY.9.2	Delta (B.1.617.2-like)	good	13	0	433	33	M:I82T,N:D63G,N:R203M,N:D377Y,ORF1a:P1640L,ORF1a:A3209V,ORF1a:V3718A,ORF1a:T3750I,ORF1b:R188Q,ORF1b:P314L,ORF1b:G662S,ORF1b:P1000L,ORF1b:T1540I,ORF3a:	ORF8:D119-,ORF8:F120-,S:E156-,S:F157-	hCoV-19/Netherlands/LI-MUMC-3073/2021	2021-07-22	29
Genotype A	21A (Delta)	AY.9.2	Delta (B.1.617.2-like)	good	13	0	206	34	M:I82T,N:D63G,N:R203M,N:D377Y,ORF1a:P1640L,ORF1a:A3209V,ORF1a:V3718A,ORF1a:T3750I,ORF1b:R188Q,ORF1b:P314L,ORF1b:G662S,ORF1b:P1000L,ORF1b:T1540I,ORF3a:	ORF8:D119-,ORF8:F120-,S:E156-,S:F157-	hCoV-19/Netherlands/LI-MUMC-3076/2021	2021-07-22	29
Genotype A	21A (Delta)	AY.9.2	Delta (B.1.617.2-like)	good	13	0	433	32	M:I82T,N:D63G,N:R203M,N:D377Y,ORF1a:P1640L,ORF1a:A3209V,ORF1a:V3718A,ORF1a:T3750I,ORF1b:R188Q,ORF1b:P314L,ORF1b:G662S,ORF1b:P1000L,ORF1b:T1540I,ORF3a:	ORF8:D119-,ORF8:F120-,S:E156-,S:F157-	hCoV-19/Netherlands/LI-MUMC-3077/2021	2021-07-23	29
Genotype A	21A (Delta)	AY.9.2	Delta (B.1.617.2-like)	good	13	0	458	32	M:I82T,N:D63G,N:R203M,N:D377Y,ORF1a:P1640L,ORF1a:A3209V,ORF1a:V3718A,ORF1a:T3750I,ORF1b:R188Q,ORF1b:P314L,ORF1b:G662S,ORF1b:P1000L,ORF1b:T1540I,ORF3a:	ORF8:D119-,ORF8:F120-,S:E156-,S:F157-	hCoV-19/Netherlands/LI-MUMC-3080/2021	2021-07-23	29
Genotype A	21A (Delta)	AY.9.2	Delta (B.1.617.2-like)	good	13	0	991	32	M:I82T,N:D63G,N:R203M,N:D377Y,ORF1a:P1640L,ORF1a:A3209V,ORF1a:V3718A,ORF1a:T3750I,ORF1b:R188Q,ORF1b:P314L,ORF1b:G662S,ORF1b:P1000L,ORF1b:T1540I,ORF3a:	ORF8:D119-,ORF8:F120-,S:E156-,S:F157-	hCoV-19/Netherlands/LI-MUMC-3085/2021	2021-07-23	29
Genotype A	21A (Delta)	AY.9.2	Delta (B.1.617.2-like)	good	13	0	227	34	M:I82T,N:D63G,N:R203M,N:D377Y,ORF1a:P1640L,ORF1a:A3209V,ORF1a:V3718A,ORF1a:T3750I,ORF1b:R188Q,ORF1b:P314L,ORF1b:G662S,ORF1b:P1000L,ORF1b:T1540I,ORF3a:	ORF8:D119-,ORF8:F120-,S:E156-,S:F157-	hCoV-19/Netherlands/LI-MUMC-3086/2021	2021-07-24	29
Genotype A	21A (Delta)	AY.9.2	Delta (B.1.617.2-like)	good	13	0	433	32	M:I82T,N:D63G,N:R203M,N:D377Y,ORF1a:P1640L,ORF1a:A3209V,ORF1a:V3718A,ORF1a:T3750I,ORF1b:R188Q,ORF1b:P314L,ORF1b:G662S,ORF1b:P1000L,ORF1b:T1540I,ORF3a:	ORF8:D119-,ORF8:F120-,S:E156-,S:F157-	hCoV-19/Netherlands/LI-MUMC-3088/2021	2021-07-24	29
Genotype A	21A (Delta)	AY.9.2	Delta (B.1.617.2-like)	good	13	0	433	32	M:I82T,N:D63G,N:R203M,N:D377Y,ORF1a:P1640L,ORF1a:A3209V,ORF1a:V3718A,ORF1a:T3750I,ORF1b:R188Q,ORF1b:P314L,ORF1b:G662S,ORF1b:P1000L,ORF1b:T1540I,ORF3a:	ORF8:D119-,ORF8:F120-,S:E156-,S:F157-	hCoV-19/Netherlands/LI-MUMC-3090/2021	2021-07-24	29
Genotype A	21A (Delta)	AY.9.2	Delta (B.1.617.2-like)	good	13	0	433	34	M:I82T,N:D63G,N:R203M,N:Q229H,N:D377Y,ORF1a:S100N,ORF1a:P1640L,ORF1a:A3209V,ORF1a:V3718A,ORF1a:T3750I,ORF1b:R188Q,ORF1b:P314L,ORF1b:G662S,ORF1b:P1000L	ORF8:D119-,ORF8:F120-,S:E156-,S:F157-	hCoV-19/Netherlands/LI-MUMC-3091/2021	2021-07-24	29
Genotype A	21A (Delta)	AY.9.2	Delta (B.1.617.2-like)	good	13	0	433	34	M:I82T,N:D63G,N:R203M,N:D377Y,ORF1a:A1204V,ORF1a:P1640L,ORF1a:A3209V,ORF1a:V3718A,ORF1a:T3750I,ORF1b:R188Q,ORF1b:P314L,ORF1b:G662S,ORF1b:P1000L,ORF1b:	ORF8:D119-,ORF8:F120-,S:E156-,S:F157-	hCoV-19/Netherlands/LI-MUMC-3092/2021	2021-07-24	29
Genotype A	21A (Delta)	AY.9.2	Delta (B.1.617.2-like)	good	13	0	1155	33	M:I82T,N:D63G,N:R203M,N:D377Y,ORF1a:P1640L,ORF1a:A3209V,ORF1a:V3718A,ORF1a:T3750I,ORF1b:R188Q,ORF1b:P314L,ORF1b:G662S,ORF1b:P1000L,ORF1b:T1540I,ORF3a:	ORF8:D119-,ORF8:F120-,S:E156-,S:F157-	hCoV-19/Netherlands/LI-MUMC-3095/2021	2021-07-25	29
Genotype B	21A (Delta)	AY.9.2	Delta (B.1.617.2-like)	good	13	0	217	35	M:I82T,N:D63G,N:R203M,N:D377Y,ORF1a:L177I,ORF1a:P1640L,ORF1a:A3209V,ORF1a:V3718A,ORF1a:T3750I,ORF1b:R188Q,ORF1b:P314L,ORF1b:G662S,ORF1b:P1000L,ORF1b:T	ORF8:D119-,ORF8:F120-,S:E156-,S:F157-	hCoV-19/Netherlands/LI-MUMC-3093/2021	2021-07-24	29
Genotype D	21A (Delta)	AY.70	Delta (B.1.617.2-like)	good	22	0	433	37	M:I82T,N:D63G,N:R203M,N:R209I,N:M210I,N:D377Y,ORF1a:P1640L,ORF1a:C1889Y,ORF1a:A3209V,ORF1a:K3353R,ORF1a:V3718A,ORF1a:T3750I,ORF1b:P314L,ORF1b:G662S,OR	ORF1a:K141-,ORF1a:S142-,ORF1a:F143-,ORF8:D119-,ORF8:F120-,S:E156-,S:F157-	hCoV-19/Netherlands/LI-MUMC-3050/2021	2021-07-20	29
Genotype D	21A (Delta)	AY.70	Delta (B.1.617.2-like)	good	22	0	227	37	M:I82T,N:D63G,N:R203M,N:R209I,N:M210I,N:D377Y,ORF1a:P1640L,ORF1a:C1889Y,ORF1a:A3209V,ORF1a:K3353R,ORF1a:V3718A,ORF1a:T3750I,ORF1b:P314L,ORF1b:G662S,OR	ORF1a:K141-,ORF1a:S142-,ORF1a:F143-,ORF8:D119-,ORF8:F120-,S:E156-,S:F157-	hCoV-19/Netherlands/LI-MUMC-3054/2021	2021-07-20	29
Genotype D	21A (Delta)	AY.70	Delta (B.1.617.2-like)	good	22	0	1086	39	M:I82T,N:D63G,N:R203M,N:R209I,N:M210I,N:D377Y,ORF1a:P1640L,ORF1a:C1889Y,ORF1a:H2092Y,ORF1a:A3209V,ORF1a:K3353R,ORF1a:P3371S,ORF1a:V3718A,ORF1a:T3750I,	ORF1a:K141-,ORF1a:S142-,ORF1a:F143-,ORF8:D119-,ORF8:F120-,S:E156-,S:F157-	hCoV-19/Netherlands/LI-MUMC-3063/2021	2021-07-21	29
Genotype D	21A (Delta)	AY.70	Delta (B.1.617.2-like)	good	22	0	463	39	M:I82T,N:D63G,N:R203M,N:R209I,N:M210I,N:D377Y,ORF1a:P1640L,ORF1a:C1889Y,ORF1a:H2092Y,ORF1a:A3209V,ORF1a:K3353R,ORF1a:P3371S,ORF1a:V3718A,ORF1a:T3750I,	ORF1a:K141-,ORF1a:S142-,ORF1a:F143-,ORF8:D119-,ORF8:F120-,S:E156-,S:F157-	hCoV-19/Netherlands/LI-MUMC-3065/2021	2021-07-21	29
Genotype D	21A (Delta)	AY.70	Delta (B.1.617.2-like)	good	22	0	669	39	M:I82T,N:D63G,N:R203M,N:R209I,N:M210I,N:D377Y,ORF1a:P1640L,ORF1a:C1889Y,ORF1a:H2092Y,ORF1a:A3209V,ORF1a:K3353R,ORF1a:P3371S,ORF1a:V3718A,ORF1a:T3750I,	ORF1a:K141-,ORF1a:S142-,ORF1a:F143-,ORF8:D119-,ORF8:F120-,S:E156-,S:F157-	hCoV-19/Netherlands/LI-MUMC-3066/2021	2021-07-21	29
Genotype F	21A (Delta)	AY.70	Delta (B.1.617.2-like)	good	22	0	1028	40	M:I82T,N:D63G,N:R203M,N:R209I,N:M210I,N:D377Y,ORF1a:P1640L,ORF1a:C1889Y,ORF1a:H2092Y,ORF1a:A3209V,ORF1a:K3353R,ORF1a:P3371S,ORF1a:V3718A,ORF1a:T3750I,	ORF1a:K141-,ORF1a:S142-,ORF1a:F143-,ORF8:D119-,ORF8:F120-,S:E156-,S:F157-	hCoV-19/Netherlands/LI-MUMC-2955/2021	2021-07-19	29
Genotype F	21A (Delta)	AY.70	Delta (B.1.617.2-like)	good	22	0	469	41	M:I82T,N:D63G,N:R203M,N:R209I,N:M210I,N:D377Y,ORF1a:P1640L,ORF1a:C1889Y,ORF1a:H2092Y,ORF1a:A3209V,ORF1a:K3353R,ORF1a:P3371S,ORF1a:V3718A,ORF1a:T3750I,	ORF1a:K141-,ORF1a:S142-,ORF1a:F143-,ORF8:D119-,ORF8:F120-,S:E156-,S:F157-	hCoV-19/Netherlands/LI-MUMC-3087/2021	2021-07-24	29
Genotype F	21A (Delta)	AY.70	Delta (B.1.617.2-like)	good	22	0	463	40	M:I82T,N:D63G,N:R203M,N:R209I,N:M210I,N:D377Y,ORF1a:P1640L,ORF1a:C1889Y,ORF1a:H2092Y,ORF1a:A3209V,ORF1a:K3353R,ORF1a:P3371S,ORF1a:V3718A,ORF1a:T3750I,	ORF1a:K141-,ORF1a:S142-,ORF1a:F143-,ORF8:D119-,ORF8:F120-,S:E156-,S:F157-	hCoV-19/Netherlands/LI-MUMC-3089/2021	2021-07-24	29
other delta	21A (Delta)	AY.98.1	Delta (B.1.617.2-like)	good	13	0	1364	37	M:I82T,N:D63G,N:R203M,N:G215C,N:D377Y,ORF1a:E87D,ORF1a:A1306S,ORF1a:E1724D,ORF1a:P2046L,ORF1a:P2287S,ORF1a:V2930L,ORF1a:T3255I,ORF1a:T3646A,ORF1b:P314	ORF8:D119-,ORF8:F120-,S:E156-,S:F157-	hCoV-19/Netherlands/LI-MUMC-3035/2021	2021-07-19	29
other delta	21A (Delta)	AY.9.2	Delta (B.1.617.2-like)	good	13	0	233	33	M:I82T,N:D63G,N:R203M,N:D377Y,ORF1a:P1640L,ORF1a:P2046S,ORF1a:A3209V,ORF1a:V3718A,ORF1a:T3750I,ORF1b:R188Q,ORF1b:P314L,ORF1b:G662S,ORF1b:P1000L,ORF1b:	ORF8:D119-,ORF8:F120-,S:E156-,S:F157-	hCoV-19/Netherlands/LI-MUMC-3039/2010	2021-07-21	29
other delta	21A (Delta)	AY.9.2	Delta (B.1.617.2-like)	good	13	0	0	33	M:I82T,N:D63G,N:R203M,N:D377Y,ORF1a:P1640L,ORF1a:P2046S,ORF1a:A3209V,ORF1a:V3718A,ORF1a:T3750I,ORF1b:R188Q,ORF1b:P314L,ORF1b:G662S,ORF1b:P1000L,ORF1b:	ORF8:D119-,ORF8:F120-,S:E156-,S:F157-	hCoV-19/Netherlands/LI-MUMC-3040/2010	2021-07-23	29
other delta	21A (Delta)	AY.42	Delta (B.1.617.2-like)	good	13	0	1301	37	M:I82T,M:C86F,N:D63G,N:R203M,N:G215C,N:D377Y,ORF1a:V665I,ORF1a:S1272R,ORF1a:A1306S,ORF1a:P2046L,ORF1a:P2287S,ORF1a:V2930L,ORF1a:T3255I,ORF1a:T3646A,OR	ORF8:D119-,ORF8:F120-,S:E156-,S:F157-	hCoV-19/Netherlands/LI-MUMC-3041/2010	2021-07-24	29
other delta	21A (Delta)	AY.43	Delta (B.1.617.2-like)	good	13	0	580	32	M:I82T,N:Q9L,N:D63G,N:R203M,N:G215C,N:D377Y,ORF1a:A1306S,ORF1a:P2046L,ORF1a:P2287S,ORF1a:V2930L,ORF1a:T3255I,ORF1a:T3646A,ORF1b:P314L,ORF1b:G662S,ORF1	ORF8:D119-,ORF8:F120-,S:E156-,S:F157-	hCoV-19/Netherlands/LI-MUMC-3046/2021	2021-07-19	29
other delta	21A (Delta)	AY.42	Delta (B.1.617.2-like)	good	13	0	1301	41	M:I82T,N:D63G,N:R203M,N:G215C,N:D377Y,ORF1a:V665I,ORF1a:A1306S,ORF1a:P2046L,ORF1a:P2287S,ORF1a:V2930L,ORF1a:T3255I,ORF1a:T3646A,ORF1b:P314L,ORF1b:G662	ORF8:D119-,ORF8:F120-,S:E156-,S:F157-	hCoV-19/Netherlands/LI-MUMC-3047/2021	2021-07-20	29
other delta	21A (Delta)	AY.42	Delta (B.1.617.2-like)	good	13	0	1024	42	M:I82T,N:D63G,N:R203M,N:G215C,N:D377Y,ORF1a:G401V,ORF1a:V665I,ORF1a:S1272R,ORF1a:A1306S,ORF1a:P2046L,ORF1a:P2287S,ORF1a:T2825N,ORF1a:V2930L,ORF1a:T325	ORF8:D119-,ORF8:F120-,S:E156-,S:F157-	hCoV-19/Netherlands/LI-MUMC-3048/2021	2021-07-20	29
other delta	21A (Delta)	AY.42	Delta (B.1.617.2-like)	good	13	0	1301	38	M:I82T,N:D63G,N:D144Y,N:R203M,N:G215C,N:D377Y,ORF1a:V665I,ORF1a:S1272R,ORF1a:A1306S,ORF1a:P2046L,ORF1a:P2287S,ORF1a:V2930L,ORF1a:T3255I,ORF1a:T3646A,O	ORF8:D119-,ORF8:F120-,S:E156-,S:F157-	hCoV-19/Netherlands/LI-MUMC-3052/2021	2021-07-20	29
other delta	21A (Delta)	AY.43	Delta (B.1.617.2-like)	good	13	0	618	34	M:I82T,N:Q9L,N:D63G,N:R203M,N:G215C,N:D377Y,ORF1a:T614I,ORF1a:A1306S,ORF1a:P2046L,ORF1a:P2287S,ORF1a:V2930L,ORF1a:T3255I,ORF1a:T3646A,ORF1b:P314L,ORF1	ORF8:D119-,ORF8:F120-,S:E156-,S:F157-	hCoV-19/Netherlands/LI-MUMC-3055/2021	2021-07-20	29
other delta	21A (Delta)	AY.9.2	Delta (B.1.617.2-like)	good	13	0	206	35	M:I82T,N:D63G,N:R203M,N:D377Y,ORF1a:P1640L,ORF1a:A3209V,ORF1a:V3718A,ORF1a:T3750I,ORF1a:M3780V,ORF1b:R188Q,ORF1b:P314L,ORF1b:G662S,ORF1b:P1000L,ORF1b:	ORF8:D119-,ORF8:F120-,S:E156-,S:F157-	hCoV-19/Netherlands/LI-MUMC-3056/2021	2021-07-20	29
other delta	21A (Delta)	AY.9.2	Delta (B.1.617.2-like)	good	13	0	227	32	M:I82T,N:D63G,N:R203M,N:D377Y,ORF1a:P1640L,ORF1a:A3209V,ORF1a:V3718A,ORF1a:T3750I,ORF1b:R188Q,ORF1b:P314L,ORF1b:G662S,ORF1b:P1000L,ORF1b:T1540I,ORF3a:	ORF8:D119-,ORF8:F120-,S:E156-,S:F157-	hCoV-19/Netherlands/LI-MUMC-3058/2021	2021-07-21	29
other delta	21A (Delta)	AY.42	Delta (B.1.617.2-like)	mediocre	13	0	1847	41	M:I82T,N:D63G,N:R203M,N:G215C,N:D377Y,ORF1a:V665I,ORF1a:A1306S,ORF1a:P2046L,ORF1a:P2287S,ORF1a:V2930L,ORF1a:T3255I,ORF1a:T3646A,ORF1b:P314L,ORF1b:G662	ORF8:D119-,ORF8:F120-,S:E156-,S:F157-	hCoV-19/Netherlands/LI-MUMC-3060/2021	2021-07-21	29
other delta	21A (Delta)	AY.53	Delta (B.1.617.2-like)	good	16	0	215	37	M:I82T,N:D63G,N:R203M,N:G212S,N:D377Y,ORF1a:P309L,ORF1a:Q676P,ORF1a:P1640L,ORF1a:A3209V,ORF1a:V3718A,ORF1b:P314L,ORF1b:S375P,ORF1b:G662S,ORF1b:P1000L,	ORF3a:V255-,ORF8:D119-,ORF8:F120-,S:E156-,S:F157-	hCoV-19/Netherlands/LI-MUMC-3061/2021	2021-07-21	29
other delta	21A (Delta)	AY.42	Delta (B.1.617.2-like)	good	13	0	1301	37	M:I82T,N:D63G,N:R203M,N:G215C,N:D377Y,ORF1a:V665I,ORF1a:S1272R,ORF1a:A1306S,ORF1a:P2046L,ORF1a:P2287S,ORF1a:V2930L,ORF1a:T3255I,ORF1a:T3646A,ORF1b:P31	ORF8:D119-,ORF8:F120-,S:E156-,S:F157-	hCoV-19/Netherlands/LI-MUMC-3062/2021	2021-07-21	29
other delta	21A (Delta)	AY.41	Delta (B.1.617.2-like)	good	13	0	1079	40	M:I82T,N:D63G,N:R203M,N:G215C,N:D377Y,ORF1a:G519S,ORF1a:K669N,ORF1a:A1306S,ORF1a:P2046L,ORF1a:P2287S,ORF1a:V2930L,ORF1a:T3255I,ORF1a:T3646A,ORF1b:K82R	ORF8:D119-,ORF8:F120-,S:E156-,S:F157-	hCoV-19/Netherlands/LI-MUMC-3064/2021	2021-07-21	29
other delta	21A (Delta)	AY.9.2	Delta (B.1.617.2-like)	good	13	0	433	35	M:I82T,N:D63G,N:R203M,N:D377Y,ORF1a:P1640L,ORF1a:A3209V,ORF1a:V3718A,ORF1a:T3750I,ORF1b:R188Q,ORF1b:P314L,ORF1b:G662S,ORF1b:P1000L,ORF1b:T1540I,ORF1b:	ORF8:D119-,ORF8:F120-,S:E156-,S:F157-	hCoV-19/Netherlands/LI-MUMC-3067/2021	2021-07-21	29
other delta	21A (Delta)	AY.4.7	Delta (AY.4-like)	good	13	0	807	35	E:V58F,M:I82T,N:D63G,N:R203M,N:G215C,N:D377Y,ORF1a:A1306S,ORF1a:P2046L,ORF1a:P2287S,ORF1a:A2529V,ORF1a:V2930L,ORF1a:T3255I,ORF1a:T3646A,ORF1b:P314L,OR	ORF8:D119-,ORF8:F120-,S:E156-,S:F157-	hCoV-19/Netherlands/LI-MUMC-3071/2021	2021-07-22	29
other delta	21A (Delta)	AY.43	Delta (B.1.617.2-like)	good	13	0	580	32	M:I82T,N:Q9L,N:D63G,N:R203M,N:G215C,N:D377Y,ORF1a:A1306S,ORF1a:P2046L,ORF1a:P2287S,ORF1a:V2930L,ORF1a:T3255I,ORF1a:T3646A,ORF1b:P314L,ORF1b:G662S,ORF1	ORF8:D119-,ORF8:F120-,S:E156-,S:F157-	hCoV-19/Netherlands/LI-MUMC-3074/2021	2021-07-22	29
other delta	21A (Delta)	AY.9.2	Delta (B.1.617.2-like)	good	13	0	0	34	M:I82T,N:D63G,N:R203M,N:D377Y,ORF1a:P1640L,ORF1a:A3209V,ORF1a:V3718A,ORF1a:T3750I,ORF1b:R188Q,ORF1b:P314L,ORF1b:G662S,ORF1b:P1000L,ORF1b:T1540I,ORF3a:	ORF8:D119-,ORF8:F120-,S:E156-,S:F157-	hCoV-19/Netherlands/LI-MUMC-3075/2021	2021-07-22	29
other delta	21A (Delta)	AY.42.1	Delta (B.1.617.2-like)	good	13	0	1145	38	M:I82T,N:D63G,N:R203M,N:G215C,N:D377Y,ORF1a:V665I,ORF1a:S1272R,ORF1a:A1306S,ORF1a:P2046L,ORF1a:P2287S,ORF1a:V2930L,ORF1a:T3255I,ORF1a:T3646A,ORF1b:P31	ORF8:D119-,ORF8:F120-,S:E156-,S:F157-	hCoV-19/Netherlands/LI-MUMC-3078/2021	2021-07-23	29
other delta	21A (Delta)	AY.98.1	Delta (B.1.617.2-like)	good	13	0	1392	37	M:I82T,N:D63G,N:R203M,N:G215C,N:D377Y,ORF1a:E87D,ORF1a:A1306S,ORF1a:E1724D,ORF1a:P2046L,ORF1a:P2287S,ORF1a:V2930L,ORF1a:T3255I,ORF1a:T3646A,ORF1b:P314	ORF8:D119-,ORF8:F120-,S:E156-,S:F157-	hCoV-19/Netherlands/LI-MUMC-3079/2021	2021-07-23	29
other delta	21A (Delta)	AY.9.2	Delta (B.1.617.2-like)	mediocre	13	0	433	35	M:I82T,N:D63G,N:R203M,N:D377Y,ORF1a:P1640L,ORF1a:A3209V,ORF1a:V3718A,ORF1a:T3750I,ORF1a:I4308K,ORF1b:R188Q,ORF1b:P314L,ORF1b:G662S,ORF1b:P1000L,ORF1b:	ORF8:D119-,ORF8:F120-,S:E156-,S:F157-	hCoV-19/Netherlands/LI-MUMC-3081/2021	2021-07-23	29
other delta	21A (Delta)	AY.5	Delta (B.1.617.2-like)	good	13	0	809	37	M:I82T,N:D63G,N:R203M,N:G215C,N:S327L,N:W330L,N:D377Y,ORF1a:A1306S,ORF1a:T1754N,ORF1a:P2046L,ORF1a:P2287S,ORF1a:V2930L,ORF1a:T3255I,ORF1a:T3646A,ORF1a	ORF8:D119-,ORF8:F120-,S:E156-,S:F157-	hCoV-19/Netherlands/LI-MUMC-3082/2021	2021-07-23	29
other delta	21A (Delta)	AY.129	Delta (B.1.617.2-like)	good	13	0	1051	35	M:I82T,N:D63G,N:A156S,N:R203M,N:G215C,N:D377Y,ORF1a:A1306S,ORF1a:P2046L,ORF1a:P2287S,ORF1a:V2930L,ORF1a:T3255I,ORF1a:T3646A,ORF1b:P314L,ORF1b:G662S,OR	ORF8:D119-,ORF8:F120-,S:E156-,S:F157-	hCoV-19/Netherlands/LI-MUMC-3083/2021	2021-07-23	29
other delta	21A (Delta)	AY.122	Delta (B.1.617.2-like)	good	13	0	807	32	M:I82T,N:D63G,N:R203M,N:G215C,N:D377Y,ORF1a:K261N,ORF1a:A1306S,ORF1a:P2046L,ORF1a:P2287S,ORF1a:V2930L,ORF1a:T3255I,ORF1a:T3646A,ORF1b:P314L,ORF1b:G662	ORF8:D119-,ORF8:F120-,S:E156-,S:F157-	hCoV-19/Netherlands/LI-MUMC-3084/2021	2021-07-23	29
other delta	21A (Delta)	AY.42	Delta (B.1.617.2-like)	good	13	0	1301	38	M:I82T,N:D63G,N:R203M,N:G215C,N:D377Y,ORF1a:V665I,ORF1a:S1272R,ORF1a:A1306S,ORF1a:P2046L,ORF1a:P2287S,ORF1a:V2930L,ORF1a:T3255I,ORF1a:T3646A,ORF1b:P31	ORF8:D119-,ORF8:F120-,S:E156-,S:F157-	hCoV-19/Netherlands/LI-MUMC-3094/2021	2021-07-25	29
other delta	21A (Delta)	AY.125	Delta (B.1.617.2-like)	good	13	0	807	40	M:I82T,N:D63G,N:R203M,N:G215C,N:D377Y,ORF1a:T814I,ORF1a:A1306S,ORF1a:P2046L,ORF1a:P2287S,ORF1a:V2930L,ORF1a:T3255I,ORF1a:T3646A,ORF1b:P314L,ORF1b:G662	ORF8:D119-,ORF8:F120-,S:E156-,S:F157-	hCoV-19/Netherlands/LI-MUMC-3096/2021	2021-07-25	29
other delta	21A (Delta)	AY.9.2	Delta (B.1.617.2-like)	good	13	0	433	35	M:I82T,N:D63G,N:R203M,N:D377Y,ORF1a:P1640L,ORF1a:A3209V,ORF1a:V3718A,ORF1a:T3750I,ORF1b:R188Q,ORF1b:P314L,ORF1b:G662S,ORF1b:P1000L,ORF1b:T1540I,ORF3a:	ORF8:D119-,ORF8:F120-,S:E156-,S:F157-	hCoV-19/Netherlands/LI-MUMC-3097/2021	2021-07-25	29
other delta	21A (Delta)	AY.42	Delta (B.1.617.2-like)	good	13	0	1074	38	M:I82T,N:D63G,N:D144Y,N:R203M,N:G215C,N:D377Y,ORF1a:V665I,ORF1a:S1272R,ORF1a:A1306S,ORF1a:P2046L,ORF1a:P2287S,ORF1a:V2930L,ORF1a:T3255I,ORF1a:T3646A,O	ORF8:D119-,ORF8:F120-,S:E156-,S:F157-	hCoV-19/Netherlands/LI-MUMC-3098/2021	2021-07-25	29
other delta	21A (Delta)	AY.43	Delta (B.1.617.2-like)	good	13	0	807	33	M:I82T,N:Q9L,N:D63G,N:R203M,N:G215C,N:D377Y,ORF1a:A1306S,ORF1a:P2046L,ORF1a:P2287S,ORF1a:V2930L,ORF1a:T3255I,ORF1a:T3646A,ORF1b:P314L,ORF1b:S354G,ORF1	ORF8:D119-,ORF8:F120-,S:E156-,S:F157-	hCoV-19/Netherlands/LI-MUMC-3099/2021	2021-07-25	29
other delta	21A (Delta)	AY.122	Delta (B.1.617.2-like)	good	13	0	531	34	M:I82T,N:D63G,N:R203M,N:G215C,N:D377Y,ORF1a:K261N,ORF1a:A1306S,ORF1a:P2046L,ORF1a:P2287S,ORF1a:V2930L,ORF1a:T3255I,ORF1a:T3646A,ORF1b:P314L,ORF1b:G662	ORF8:D119-,ORF8:F120-,S:E156-,S:F157-	hCoV-19/Netherlands/LI-MUMC-3100/2021	2021-07-25	29
Genotype A	21A (Delta)	AY.9.2	Delta (B.1.617.2-like)	good	13	0	269	33	M:I82T,N:D63G,N:R203M,N:D377Y,ORF1a:P1640L,ORF1a:A3209V,ORF1a:V3718A,ORF1a:T3750I,ORF1b:R188Q,ORF1b:G662S,ORF1b:P1000L,ORF1b:T1540I,ORF3a:S26L,ORF7a:V	ORF8:D119-,ORF8:F120-,S:E156-,S:F157-	hCoV-19/Netherlands/LI-MUMC-3102/2021	2021-07-26	30
Genotype A	21A (Delta)	AY.9.2	Delta (B.1.617.2-like)	good	13	0	440	32	M:I82T,N:D63G,N:R203M,N:D377Y,ORF1a:P1640L,ORF1a:A3209V,ORF1a:V3718A,ORF1a:T3750I,ORF1b:R188Q,ORF1b:P314L,ORF1b:G662S,ORF1b:P1000L,ORF1b:T1540I,ORF3a:	ORF8:D119-,ORF8:F120-,S:E156-,S:F157-	hCoV-19/Netherlands/LI-MUMC-3109/2021	2021-07-27	30
Genotype A	21A (Delta)	AY.9.2	Delta (B.1.617.2-like)	good	13	0	0	33	M:I82T,N:D63G,N:R203M,N:D377Y,ORF1a:P1640L,ORF1a:A3209V,ORF1a:V3718A,ORF1a:T3750I,ORF1b:R188Q,ORF1b:P314L,ORF1b:G662S,ORF1b:P1000L,ORF1b:T1540I,ORF3a:	ORF8:D119-,ORF8:F120-,S:E156-,S:F157-	hCoV-19/Netherlands/LI-MUMC-3184/2021	2021-07-28	30
Genotype A	21A (Delta)	AY.9.2	Delta (B.1.617.2-like)	good	13	0	525	33	M:I82T,N:D63G,N:R203M,N:D377Y,ORF1a:P1640L,ORF1a:A3209V,ORF1a:V3718A,ORF1a:T3750I,ORF1b:R188Q,ORF1b:P314L,ORF1b:G662S,ORF1b:P1000L,ORF1b:T1540I,ORF3a:	ORF8:D119-,ORF8:F120-,S:E156-,S:F157-	hCoV-19/Netherlands/LI-MUMC-3188/2021	2021-07-28	30
Genotype A	21A (Delta)	AY.9.2	Delta (B.1.617.2-like)	good	13	0	213	33	M:I82T,N:D63G,N:R203M,N:D377Y,ORF1a:P1640L,ORF1a:A3209V,ORF1a:V3718A,ORF1a:T3750I,ORF1b:R188Q,ORF1b:P314L,ORF1b:G662S,ORF1b:P1000L,ORF1b:T1540I,ORF3a:	ORF8:D119-,ORF8:F120-,S:E156-,S:F157-	hCoV-19/Netherlands/LI-MUMC-3193/2021	2021-07-28	30
Genotype A	21A (Delta)	AY.9.2	Delta (B.1.617.2-like)	good	13	0	419	33	M:I82T,N:D63G,N:R203M,N:D377Y,ORF1a:P1640L,ORF1a:A3209V,ORF1a:V3718A,ORF1a:T3750I,ORF1b:R188Q,ORF1b:P314L,ORF1b:G662S,ORF1b:P1000L,ORF1b:T1540I,ORF3a:	ORF8:D119-,ORF8:F120-,S:E156-,S:F157-	hCoV-19/Netherlands/LI-MUMC-3194/2021	2021-07-29	30
Genotype A	21A (Delta)	AY.9.2	Delta (B.1.617.2-like)	good	13	0	213	34	M:I82T,M:V170L,N:D63G,N:R203M,N:D377Y,ORF1a:P1640L,ORF1a:A3209V,ORF1a:V3718A,ORF1a:T3750I,ORF1b:R188Q,ORF1b:P314L,ORF1b:G662S,ORF1b:P1000L,ORF1b:T1540	ORF8:D119-,ORF8:F120-,S:E156-,S:F157-	hCoV-19/Netherlands/LI-MUMC-3195/2021	2021-07-29	30
Genotype A	21A (Delta)	AY.9.2	Delta (B.1.617.2-like)	good	13	0	0	35	M:I82T,N:D63G,N:R203M,N:D377Y,ORF1a:P1640L,ORF1a:A3209V,ORF1a:V3718A,ORF1a:T3750I,ORF1b:R188Q,ORF1b:P314L,ORF1b:G662S,ORF1b:P1000L,ORF1b:T1540I,ORF3a:	ORF8:D119-,ORF8:F120-,S:E156-,S:F157-	hCoV-19/Netherlands/LI-MUMC-3199/2021	2021-07-29	30
Genotype A	21A (Delta)	AY.9.2	Delta (B.1.617.2-like)	good	13	0	213	33	M:I82T,N:D63G,N:R203M,N:D377Y,ORF1a:P1640L,ORF1a:A3209V,ORF1a:V3718A,ORF1a:T3750I,ORF1b:R188Q,ORF1b:P314L,ORF1b:G662S,ORF1b:P1000L,ORF1b:T1540I,ORF3a:	ORF8:D119-,ORF8:F120-,S:E156-,S:F157-	hCoV-19/Netherlands/LI-MUMC-3200/2021	2021-07-29	30
Genotype A	21A (Delta)	AY.9.2	Delta (B.1.617.2-like)	good	13	0	1136	33	M:I82T,N:D63G,N:R203M,N:D377Y,ORF1a:P1640L,ORF1a:A2584V,ORF1a:A3209V,ORF1a:V3718A,ORF1a:T3750I,ORF1b:K50N,ORF1b:R188Q,ORF1b:P314L,ORF1b:G662S,ORF1b:P1	ORF8:D119-,ORF8:F120-,S:E156-,S:F157-	hCoV-19/Netherlands/LI-MUMC-3202/2021	2021-07-30	30
Genotype A	21A (Delta)	AY.9.2	Delta (B.1.617.2-like)	mediocre	13	0	2395	32	M:I82T,N:D63G,N:R203M,N:D377Y,ORF1a:P971S,ORF1a:A3209V,ORF1a:V3718A,ORF1a:T3750I,ORF1b:R188Q,ORF1b:P314L,ORF1b:G662S,ORF1b:P1000L,ORF1b:T1540I,ORF3a:S	ORF8:D119-,ORF8:F120-,S:E156-,S:F157-	hCoV-19/Netherlands/LI-MUMC-3203/2021	2021-07-30	30
Genotype A	21A (Delta)	AY.9.2	Delta (B.1.617.2-like)	good	13	0	660	35	M:I82T,N:D63G,N:R203M,N:D377Y,ORF1a:P1640L,ORF1a:A3209V,ORF1a:V3718A,ORF1a:T3750I,ORF1b:R188Q,ORF1b:P314L,ORF1b:G662S,ORF1b:P1000L,ORF1b:T1540I,ORF3a:	ORF8:D119-,ORF8:F120-,S:E156-,S:F157-	hCoV-19/Netherlands/LI-MUMC-3205/2021	2021-07-30	30
Genotype A	21A (Delta)	AY.9.2	Delta (B.1.617.2-like)	good	13	0	213	34	M:I82T,N:D63G,N:R203M,N:D377Y,ORF1a:R1530K,ORF1a:P1640L,ORF1a:A3209V,ORF1a:V3718A,ORF1a:T3750I,ORF1b:R188Q,ORF1b:P314L,ORF1b:G662S,ORF1b:P1000L,ORF1b:	ORF8:D119-,ORF8:F120-,S:E156-,S:F157-	hCoV-19/Netherlands/LI-MUMC-3208/2021	2021-07-31	30
Genotype A	21A (Delta)	AY.9.2	Delta (B.1.617.2-like)	mediocre	13	0	1959	30	M:I82T,N:D63G,N:R203M,N:D377Y,ORF1a:P1640L,ORF1a:A3209V,ORF1a:V3718A,ORF1a:T3750I,ORF1b:R188Q,ORF1b:P314L,ORF1b:G662S,ORF1b:P1000L,ORF1b:T1540I,ORF3a:	ORF8:D119-,ORF8:F120-,S:E156-,S:F157-	hCoV-19/Netherlands/LI-MUMC-3212/2021	2021-07-31	30
Genotype A	21A (Delta)	AY.9.2	Delta (B.1.617.2-like)	good	13	0	1261	31	M:I82T,N:D63G,N:R203M,N:D377Y,ORF1a:P1640L,ORF1a:A3209V,ORF1a:V3718A,ORF1a:T3750I,ORF1b:R188Q,ORF1b:P314L,ORF1b:G662S,ORF1b:P1000L,ORF1b:T1540I,ORF3a:	ORF8:D119-,ORF8:F120-,S:E156-,S:F157-	hCoV-19/Netherlands/LI-MUMC-3213/2021	2021-07-31	30
Genotype A	21A (Delta)	AY.9.2	Delta (B.1.617.2-like)	mediocre	13	0	1959	31	M:I82T,N:D63G,N:R203M,N:D377Y,ORF1a:P1640L,ORF1a:A3209V,ORF1a:V3718A,ORF1a:T3750I,ORF1b:R188Q,ORF1b:P314L,ORF1b:G662S,ORF1b:P1000L,ORF1b:T1540I,ORF3a:	ORF8:D119-,ORF8:F120-,S:E156-,S:F157-	hCoV-19/Netherlands/LI-MUMC-3214/2021	2021-08-01	30
Genotype A	21A (Delta)	AY.9.2	Delta (B.1.617.2-like)	good	13	0	660	34	M:I82T,N:D63G,N:R203M,N:D377Y,ORF1a:P1640L,ORF1a:A3209V,ORF1a:V3718A,ORF1a:T3750I,ORF1b:R188Q,ORF1b:P314L,ORF1b:G662S,ORF1b:P1000L,ORF1b:T1540I,ORF3a:	ORF8:D119-,ORF8:F120-,S:E156-,S:F157-	hCoV-19/Netherlands/LI-MUMC-3216/2021	2021-08-01	30
Genotype A	21A (Delta)	AY.9.2	Delta (B.1.617.2-like)	good	13	0	1155	33	M:I82T,N:D63G,N:R203M,N:D377Y,ORF1a:P1640L,ORF1a:A3209V,ORF1a:V3718A,ORF1a:T3750I,ORF1b:R188Q,ORF1b:P314L,ORF1b:G662S,ORF1b:P1000L,ORF1b:T1540I,ORF3a:	ORF8:D119-,ORF8:F120-,S:E156-,S:F157-	hCoV-19/Netherlands/LI-MUMC-3219/2021	2021-08-01	30
Genotype D	21A (Delta)	AY.70	Delta (B.1.617.2-like)	good	22	0	433	39	M:I82T,N:D63G,N:R203M,N:R209I,N:M210I,N:D377Y,ORF1a:A599V,ORF1a:V1535L,ORF1a:P1640L,ORF1a:C1889Y,ORF1a:A3209V,ORF1a:K3353R,ORF1a:V3718A,ORF1a:T3750I,O	ORF1a:K141-,ORF1a:S142-,ORF1a:F143-,ORF8:D119-,ORF8:F120-,S:E156-,S:F157-	hCoV-19/Netherlands/LI-MUMC-3103/2021	2021-07-26	30
Genotype D	21A (Delta)	AY.70	Delta (B.1.617.2-like)	good	22	0	227	39	M:I82T,N:D63G,N:R203M,N:R209I,N:M210I,N:D377Y,ORF1a:A599V,ORF1a:V1535L,ORF1a:P1640L,ORF1a:C1889Y,ORF1a:A3209V,ORF1a:K3353R,ORF1a:V3718A,ORF1a:T3750I,O	ORF1a:K141-,ORF1a:S142-,ORF1a:F143-,ORF8:D119-,ORF8:F120-,S:E156-,S:F157-	hCoV-19/Netherlands/LI-MUMC-3108/2021	2021-07-27	30
Genotype D	21A (Delta)	AY.70	Delta (B.1.617.2-like)	good	22	0	213	40	M:I82T,N:D63G,N:R203M,N:R209I,N:M210I,N:D377Y,ORF1a:A599V,ORF1a:V1535L,ORF1a:P1640L,ORF1a:C1889Y,ORF1a:A3209V,ORF1a:K3353R,ORF1a:V3718A,ORF1a:T3750I,O	ORF1a:K141-,ORF1a:S142-,ORF1a:F143-,ORF8:D119-,ORF8:F120-,S:E156-,S:F157-	hCoV-19/Netherlands/LI-MUMC-3210/2021	2021-07-31	30
other delta	21A (Delta)	AY.9.2	Delta (B.1.617.2-like)	mediocre	13	0	2496	30	M:I82T,N:D63G,N:R203M,N:D377Y,ORF1a:A2891V,ORF1a:A3209V,ORF1a:V3718A,ORF1a:T3750I,ORF1b:R188Q,ORF1b:P314L,ORF1b:G662S,ORF1b:P1000L,ORF1b:T1540I,ORF3a:	ORF8:D119-,ORF8:F120-,S:E156-,S:F157-	hCoV-19/Netherlands/LI-MUMC-3185/2021	2021-07-28	30
other delta	21A (Delta)	AY.42	Delta (B.1.617.2-like)	good	13	0	559	39	M:I82T,N:D63G,N:R203M,N:G215C,N:D377Y,ORF1a:V665I,ORF1a:S1272R,ORF1a:A1306S,ORF1a:P2046L,ORF1a:P2287S,ORF1a:V2930L,ORF1a:T3255I,ORF1a:T3646A,ORF1b:P31	ORF8:D119-,ORF8:F120-,S:E156-,S:F157-	hCoV-19/Netherlands/LI-MUMC-3186/2021	2021-07-28	30
other delta	21A (Delta)	AY.42	Delta (B.1.617.2-like)	mediocre	13	0	2952	37	M:I82T,N:D63G,N:R203M,N:G215C,N:D377Y,ORF1a:V665I,ORF1a:S1272R,ORF1a:A1306S,ORF1a:P2046L,ORF1a:P2287S,ORF1a:V2930L,ORF1a:T3255I,ORF1a:T3646A,ORF1b:E26	ORF8:D119-,ORF8:F120-,S:E156-,S:F157-	hCoV-19/Netherlands/LI-MUMC-3187/2021	2021-07-28	30
other delta	21A (Delta)	AY.98.1	Delta (B.1.617.2-like)	good	14	0	536	38	M:I82T,N:D63G,N:R203M,N:G215C,N:D377Y,ORF1a:E87D,ORF1a:A1306S,ORF1a:E1724D,ORF1a:P2046L,ORF1a:P2287S,ORF1a:V2930L,ORF1a:T3255I,ORF1a:T3646A,ORF1b:P314	ORF8:D119-,ORF8:F120-,S:E156-,S:F157-	hCoV-19/Netherlands/LI-MUMC-3189/2021	2021-07-28	30
other delta	21A (Delta)	AY.4	Delta (AY.4-like)	good	13	0	301	39	M:I82T,N:D63G,N:R203M,N:G215C,N:D377Y,ORF1a:A339V,ORF1a:A1306S,ORF1a:P2046L,ORF1a:P2287S,ORF1a:A2529V,ORF1a:V2930L,ORF1a:T3255I,ORF1a:I3341V,ORF1a:T36	ORF8:D119-,ORF8:F120-,S:E156-,S:F157-	hCoV-19/Netherlands/LI-MUMC-3190/2021	2021-07-28	30
other delta	21A (Delta)	AY.129	Delta (B.1.617.2-like)	good	13	0	961	36	M:I82T,N:D63G,N:A156S,N:R203M,N:G215C,N:D377Y,ORF1a:A1306S,ORF1a:P2046L,ORF1a:P2287S,ORF1a:V2930L,ORF1a:T3255I,ORF1a:T3646A,ORF1b:P314L,ORF1b:G662S,OR	ORF8:D119-,ORF8:F120-,S:E156-,S:F157-	hCoV-19/Netherlands/LI-MUMC-3196/2021	2021-07-29	30
other delta	21A (Delta)	AY.43	Delta (B.1.617.2-like)	good	13	0	744	34	M:I82T,N:Q9L,N:D63G,N:R203M,N:G215C,N:D377Y,ORF1a:D203G,ORF1a:A1306S,ORF1a:P2046L,ORF1a:P2287S,ORF1a:H2659Y,ORF1a:V2930L,ORF1a:T3255I,ORF1a:T3646A,ORF	ORF8:D119-,ORF8:F120-,S:E156-,S:F157-	hCoV-19/Netherlands/LI-MUMC-3197/2021	2021-07-29	30
other delta	21A (Delta)	AY.122	Delta (B.1.617.2-like)	good	13	0	530	36	M:I82T,N:D63G,N:R203M,N:G215C,N:D377Y,ORF1a:K261N,ORF1a:T727I,ORF1a:A1306S,ORF1a:P2046L,ORF1a:T2247P,ORF1a:P2287S,ORF1a:V2930L,ORF1a:T3255I,ORF1a:T364	ORF8:D119-,ORF8:F120-,S:E156-,S:F157-	hCoV-19/Netherlands/LI-MUMC-3198/2021	2021-07-29	30
other delta	21A (Delta)	AY.43	Delta (B.1.617.2-like)	good	13	0	1146	35	M:I82T,N:Q9L,N:D63G,N:R203M,N:G215C,N:D377Y,ORF1a:A1306S,ORF1a:P2046L,ORF1a:P2287S,ORF1a:V2930L,ORF1a:T3255I,ORF1a:T3646A,ORF1b:P314L,ORF1b:S354G,ORF1	ORF8:D119-,ORF8:F120-,S:E156-,S:F157-	hCoV-19/Netherlands/LI-MUMC-3204/2021	2021-07-30	30
other delta	21A (Delta)	AY.9.2	Delta (B.1.617.2-like)	good	13	0	206	37	M:I82T,N:D63G,N:R203M,N:D377Y,ORF1a:P1640L,ORF1a:T2183I,ORF1a:A3209F,ORF1a:V3718A,ORF1a:T3750I,ORF1b:R188Q,ORF1b:P314L,ORF1b:G662S,ORF1b:P1000L,ORF1b:	ORF8:D119-,ORF8:F120-,S:E156-,S:F157-	hCoV-19/Netherlands/LI-MUMC-3206/2021	2021-07-30	30
other delta	21A (Delta)	AY.122	Delta (B.1.617.2-like)	good	13	0	565	44	M:I82T,N:D63G,N:R203M,N:G215C,N:D377Y,ORF1a:K261N,ORF1a:K1231N,ORF1a:A1306S,ORF1a:K1347R,ORF1a:P2046L,ORF1a:P2287S,ORF1a:V2930L,ORF1a:T3255I,ORF1a:T36	ORF8:D119-,ORF8:F120-,S:E156-,S:F157-	hCoV-19/Netherlands/LI-MUMC-3211/2021	2021-07-31	30
other delta	21A (Delta)	AY.70	Delta (B.1.617.2-like)	mediocre	22	0	1899	39	M:I82T,N:D63G,N:R203M,N:R209I,N:M210I,N:D377Y,ORF1a:C1889Y,ORF1a:H2092Y,ORF1a:A3209V,ORF1a:K3353R,ORF1a:P3371S,ORF1a:V3718A,ORF1a:T3750I,ORF1b:P314L,O	ORF1a:K141-,ORF1a:S142-,ORF1a:F143-,ORF8:D119-,ORF8:F120-,S:E156-,S:F157-	hCoV-19/Netherlands/LI-MUMC-3217/2021	2021-08-01	30
other delta	21A (Delta)	AY.43	Delta (B.1.617.2-like)	good	13	0	580	33	M:I82T,N:Q9L,N:D63G,N:R203M,N:G215C,N:D377Y,ORF1a:A1306S,ORF1a:P2046L,ORF1a:P2287S,ORF1a:V2930L,ORF1a:T3255I,ORF1a:T3646A,ORF1b:P314L,ORF1b:G662S,ORF1	ORF8:D119-,ORF8:F120-,S:E156-,S:F157-	hCoV-19/Netherlands/LI-MUMC-3218/2021	2021-08-01	30
other delta	21A (Delta)	AY.9.2	Delta (B.1.617.2-like)	good	13	0	572	32	M:I82T,N:D63G,N:R203M,N:D377Y,ORF1a:P1640L,ORF1a:A3209V,ORF1a:V3718A,ORF1a:T3750I,ORF1b:R188Q,ORF1b:P314L,ORF1b:G662S,ORF1b:P1000L,ORF1b:T1540I,ORF3a:	ORF8:D119-,ORF8:F120-,S:E156-,S:F157-	hCoV-19/Netherlands/LI-MUMC-3042/2010	2021-07-26	30
other delta	21A (Delta)	AY.4.7	Delta (AY.4-like)	good	13	0	528	37	E:V58F,M:I82T,N:D63G,N:R203M,N:G215C,N:D377Y,ORF1a:A1306S,ORF1a:P2046L,ORF1a:P2287S,ORF1a:A2529V,ORF1a:V2930L,ORF1a:T3255I,ORF1a:T3646A,ORF1b:P314L,OR	ORF8:D119-,ORF8:F120-,S:E156-,S:F157-	hCoV-19/Netherlands/LI-MUMC-3101/2021	2021-07-26	30
other delta	21A (Delta)	AY.4	Delta (AY.4-like)	good	16	0	1056	35	M:I82T,N:D63G,N:R203M,N:G215C,N:D377Y,ORF1a:T708K,ORF1a:A1306S,ORF1a:P2046L,ORF1a:P2287S,ORF1a:A2529V,ORF1a:V2930L,ORF1a:T3255I,ORF1a:T3646A,ORF1b:P31	ORF3a:V255-,ORF8:D119-,ORF8:F120-,S:E156-,S:F157-	hCoV-19/Netherlands/LI-MUMC-3105/2021	2021-07-26	30
other delta	21A (Delta)	AY.4.7	Delta (AY.4-like)	good	13	0	1056	37	E:V58F,M:I82T,N:D63G,N:R203M,N:G215C,N:D377Y,ORF1a:A1306S,ORF1a:P2046L,ORF1a:P2287S,ORF1a:A2529V,ORF1a:V2930L,ORF1a:T3255I,ORF1a:T3646A,ORF1b:P314L,OR	ORF8:D119-,ORF8:F120-,S:E156-,S:F157-	hCoV-19/Netherlands/LI-MUMC-3106/2021	2021-07-26	30
other delta	21A (Delta)	AY.122	Delta (B.1.617.2-like)	good	13	0	1043	37	M:I82T,N:D63G,N:R203M,N:G215C,N:D377Y,ORF1a:K261N,ORF1a:A1306S,ORF1a:P2046L,ORF1a:T2247P,ORF1a:P2287S,ORF1a:V2930L,ORF1a:T3255I,ORF1a:T3520I,ORF1a:T36	ORF8:D119-,ORF8:F120-,S:E156-,S:F157-	hCoV-19/Netherlands/LI-MUMC-3107/2021	2021-07-26	30
Genotype A	21A (Delta)	AY.9.2	Delta (B.1.617.2-like)	good	13	0	152	35	M:I82T,N:D63G,N:R203M,N:D377Y,ORF1a:P1640L,ORF1a:A3209V,ORF1a:V3718A,ORF1a:T3750I,ORF1b:R188Q,ORF1b:P314L,ORF1b:G662S,ORF1b:P1000L,ORF1b:T1540I,ORF3a:	ORF8:D119-,ORF8:F120-,S:E156-,S:F157-	hCoV-19/Netherlands/LI-MUMC-3226/2021	2021-08-03	31
Genotype A	21A (Delta)	AY.9.2	Delta (B.1.617.2-like)	good	13	0	419	33	M:I82T,N:D63G,N:R203M,N:D377Y,ORF1a:P1640L,ORF1a:A3209V,ORF1a:V3718A,ORF1a:T3750I,ORF1b:R188Q,ORF1b:P314L,ORF1b:G662S,ORF1b:P1000L,ORF1b:T1540I,ORF3a:	ORF8:D119-,ORF8:F120-,S:E156-,S:F157-	hCoV-19/Netherlands/LI-MUMC-3227/2021	2021-08-03	31
Genotype A	21A (Delta)	AY.9.2	Delta (B.1.617.2-like)	good	13	0	213	34	M:I82T,N:D63G,N:R203M,N:D377Y,ORF1a:P1640L,ORF1a:A3209V,ORF1a:V3718A,ORF1a:T3750I,ORF1b:R188Q,ORF1b:P314L,ORF1b:G662S,ORF1b:P1000L,ORF1b:T1540I,ORF3a:	ORF8:D119-,ORF8:F120-,S:E156-,S:F157-	hCoV-19/Netherlands/LI-MUMC-3236/2021	2021-08-06	31
Genotype A	21A (Delta)	AY.9.2	Delta (B.1.617.2-like)	good	13	0	949	32	M:I82T,N:D63G,N:R203M,N:D377Y,ORF1a:P1640L,ORF1a:A3209V,ORF1a:V3718A,ORF1a:T3750I,ORF1b:R188Q,ORF1b:P314L,ORF1b:G662S,ORF1b:P1000L,ORF1b:T1540I,ORF3a:	ORF8:D119-,ORF8:F120-,S:E156-,S:F157-	hCoV-19/Netherlands/LI-MUMC-3238/2021	2021-08-06	31
Genotype A	21A (Delta)	AY.9.2	Delta (B.1.617.2-like)	good	13	0	213	33	M:I82T,N:D63G,N:R203M,N:D377Y,ORF1a:P1640L,ORF1a:A3209V,ORF1a:V3718A,ORF1a:T3750I,ORF1b:R188Q,ORF1b:P314L,ORF1b:G662S,ORF1b:P1000L,ORF1b:T1540I,ORF3a:	ORF8:D119-,ORF8:F120-,S:E156-,S:F157-	hCoV-19/Netherlands/LI-MUMC-3239/2021	2021-08-06	31
Genotype A	21A (Delta)	AY.9.2	Delta (B.1.617.2-like)	good	13	0	454	35	M:I82T,N:D63G,N:R203M,N:D377Y,ORF1a:P1213L,ORF1a:P1640L,ORF1a:A3209V,ORF1a:V3718A,ORF1a:T3750I,ORF1b:R188Q,ORF1b:P314L,ORF1b:G662S,ORF1b:P1000L,ORF1b:	ORF8:D119-,ORF8:F120-,S:E156-,S:F157-	hCoV-19/Netherlands/LI-MUMC-3240/2021	2021-08-06	31
Genotype A	21A (Delta)	AY.9.2	Delta (B.1.617.2-like)	good	13	0	824	33	M:I82T,N:D63G,N:R203M,N:D377Y,ORF1a:P1640L,ORF1a:A3209V,ORF1a:V3718A,ORF1a:T3750I,ORF1b:R188Q,ORF1b:P314L,ORF1b:G662S,ORF1b:P1000L,ORF1b:T1540I,ORF3a:	ORF8:D119-,ORF8:F120-,S:E156-,S:F157-	hCoV-19/Netherlands/LI-MUMC-3241/2021	2021-08-07	31
Genotype A	21A (Delta)	AY.9.2	Delta (B.1.617.2-like)	good	13	0	0	35	M:I82T,N:D63G,N:R203M,N:G275D,N:D377Y,ORF1a:P1640L,ORF1a:A3209V,ORF1a:V3340I,ORF1a:V3718A,ORF1a:T3750I,ORF1b:R188Q,ORF1b:P314L,ORF1b:G662S,ORF1b:P1000	ORF8:D119-,ORF8:F120-,S:E156-,S:F157-	hCoV-19/Netherlands/LI-MUMC-3243/2021	2021-08-07	31
Genotype B	21A (Delta)	AY.9.2	Delta (B.1.617.2-like)	good	13	0	206	35	M:I82T,N:D63G,N:R203M,N:D377Y,ORF1a:P1640L,ORF1a:A3209V,ORF1a:V3718A,ORF1a:T3750I,ORF1b:R188Q,ORF1b:P314L,ORF1b:G662S,ORF1b:P1000L,ORF1b:G1530R,ORF1b:	ORF8:D119-,ORF8:F120-,S:E156-,S:F157-	hCoV-19/Netherlands/LI-MUMC-3245/2021	2021-08-08	31
other delta	21A (Delta)	AY.4.7	Delta (AY.4-like)	good	13	0	293	38	E:V58F,M:I82T,N:D63G,N:R203M,N:G215C,N:D377Y,ORF1a:A1306S,ORF1a:P2046L,ORF1a:P2287S,ORF1a:A2529V,ORF1a:V2930L,ORF1a:T3255I,ORF1a:T3646A,ORF1b:P314L,OR	ORF8:D119-,ORF8:F120-,S:E156-,S:F157-	hCoV-19/Netherlands/LI-MUMC-3220/2021	2021-08-02	31
other delta	21A (Delta)	AY.9.2	Delta (B.1.617.2-like)	good	13	0	419	34	M:I82T,N:D63G,N:R203M,N:D377Y,ORF1a:P1640L,ORF1a:A3209V,ORF1a:V3718A,ORF1a:T3750I,ORF1b:R188Q,ORF1b:P314L,ORF1b:G662S,ORF1b:P1000L,ORF1b:T1540I,ORF3a:	ORF8:D119-,ORF8:F120-,S:E156-,S:F157-	hCoV-19/Netherlands/LI-MUMC-3221/2021	2021-08-02	31
other delta	21A (Delta)	AY.4	Delta (AY.4-like)	good	13	0	301	38	M:I82T,N:D63G,N:R203M,N:G215C,N:D377Y,ORF1a:A339V,ORF1a:A1306S,ORF1a:P2046L,ORF1a:P2287S,ORF1a:A2529V,ORF1a:V2930L,ORF1a:T3255I,ORF1a:T3646A,ORF1b:P31	ORF8:D119-,ORF8:F120-,S:E156-,S:F157-	hCoV-19/Netherlands/LI-MUMC-3222/2021	2021-08-02	31
other delta	21A (Delta)	AY.9.2	Delta (B.1.617.2-like)	mediocre	17	0	213	34	M:I82T,N:D63G,N:R203M,N:D377Y,ORF1a:P1640L,ORF1a:A3209V,ORF1a:V3718A,ORF1a:T3750I,ORF1b:R188Q,ORF1b:P314L,ORF1b:G662S,ORF1b:P1000L,ORF1b:T1540I,ORF7a:	ORF8:D119-,ORF8:F120-,S:E156-,S:F157-	hCoV-19/Netherlands/LI-MUMC-3230/2021	2021-08-04	31
other delta	21A (Delta)	AY.9.2	Delta (B.1.617.2-like)	good	13	0	419	37	M:I82T,N:D63G,N:R203M,N:D377Y,ORF1a:P1640L,ORF1a:A3209V,ORF1a:V3718A,ORF1a:T3750I,ORF1b:R188Q,ORF1b:P314L,ORF1b:G662S,ORF1b:P1000L,ORF1b:T1540I,ORF3a:	ORF8:D119-,ORF8:F120-,S:E156-,S:F157-	hCoV-19/Netherlands/LI-MUMC-3232/2021	2021-08-05	31
other delta	21A (Delta)	B.1.617.2	Delta (B.1.617.2-like)	good	13	0	297	34	M:I82T,N:D63G,N:R203M,N:G215C,N:D377Y,ORF1a:A1306S,ORF1a:P2046L,ORF1a:P2287S,ORF1a:V2930L,ORF1a:T3255I,ORF1a:T3646A,ORF1b:P314L,ORF1b:G662S,ORF1b:P100	ORF8:D119-,ORF8:F120-,S:E156-,S:F157-	hCoV-19/Netherlands/LI-MUMC-3233/2021	2021-08-05	31
other delta	21A (Delta)	AY.4	Delta (AY.4-like)	good	16	0	466	37	M:I82T,N:D63G,N:R203M,N:G215C,N:D377Y,ORF1a:A1306S,ORF1a:P2046L,ORF1a:T2056I,ORF1a:P2287S,ORF1a:A2529V,ORF1a:V2930L,ORF1a:T3255I,ORF1a:T3646A,ORF1b:P3	ORF3a:V255-,ORF8:D119-,ORF8:F120-,S:E156-,S:F157-	hCoV-19/Netherlands/LI-MUMC-3237/2021	2021-08-06	31
other delta	21A (Delta)	AY.122	Delta (B.1.617.2-like)	good	13	0	1079	32	M:I82T,N:D63G,N:R203M,N:G215C,N:D377Y,ORF1a:K261N,ORF1a:A1306S,ORF1a:P2046L,ORF1a:P2287S,ORF1a:V2930L,ORF1a:T3255I,ORF1a:T3646A,ORF1b:P314L,ORF1b:G662	ORF8:D119-,ORF8:F120-,S:E156-,S:F157-	hCoV-19/Netherlands/LI-MUMC-3242/2021	2021-08-07	31
other delta	21A (Delta)	AY.9.2	Delta (B.1.617.2-like)	good	13	0	206	36	M:I82T,N:D63G,N:R203M,N:D377Y,ORF1a:P1640L,ORF1a:A3209V,ORF1a:V3718A,ORF1a:T3750I,ORF1a:C3766F,ORF1b:R188Q,ORF1b:P314L,ORF1b:G662S,ORF1b:P1000L,ORF1b:	ORF8:D119-,ORF8:F120-,S:E156-,S:F157-	hCoV-19/Netherlands/LI-MUMC-3244/2021	2021-08-07	31
other delta	21A (Delta)	B.1.617.2	Delta (B.1.617.2-like)	good	7	0	0	36	M:I82T,N:D63G,N:R203M,N:D377Y,ORF1a:P309L,ORF1a:R1163G,ORF1a:P1640L,ORF1a:M1732I,ORF1a:T1822I,ORF1a:D2980N,ORF1a:F3138S,ORF1a:H3580Q,ORF1b:P314L,ORF1b	S:E156-,S:F157-	hCoV-19/Netherlands/LI-MUMC-3246/2021	2021-08-08	31

## Sheet: Summary per week
Aantal van GISAID ID	Kolomlabels
Rijlabels	Genotype A	Genotype B	Genotype C	Genotype D	Genotype E	Genotype F	Genotype G	other (non-VOC)	other alpha	other delta	other gamma	Eindtotaal
22									27	1		28
23									20	1	1	22
24								1	10	2	2	15
25									5	5	1	11
26				1	1				1			3
27	3	1	3	2	2				3	5		19
28	19	2	1	5	2		1		2	19		51
29	20	1		5		3				31		60
30	18			3						18		39
31	8	1								10		19
Eindtotaal	68	5	4	16	5	3	1	1	68	92	4	267
