# Supplementary material for: SARS-CoV-2 transmission dynamics in bars, restaurants, and nightclubs
Source: Front Microbiol. 2023 May 18;14:1183877. doi: 10.3389/fmicb.2023.1183877 (PMC10232797; doi:10.3389/fmicb.2023.1183877)
Supplement: Supplementary file 4 [file Table_4.XLSX]

## Sheet: Blad1
Ct value Fully Vaccinated	Ct value Partially vaccinated	Ct value Not vaccinated
28.39	13.65	17.82
14.77	15.46	13.65
16.41	9.99	10.97
30.61	17.81	17.68
13.46	18.84	17.73
15.96	11.83	17.12
18.97	21.48	23.81
22.21	17.55	13.59
18.05	21.5	22.4
20.47	17.23	25.78
13.81	17.81	15.45
17.76	26.56	16.96
31.13	13.38	31.43
29.2	13.18	20.03
24.34	14.82	21.36
16.13	8.17	11.69
17.47	15.13	12.6
25.33	13.18	14.58
16.28	26.13	11.79
22.28	27.32	12.18
13	12.98	14.39
13.67	13.24	15.03
16.33	18.12	9.65
11.29	24.58	14.3
17.85	14.09	15.37
12.72	11.63	16.67
15.3	14.1	14.07
28.57	19.43	14.62
27.73	8.52	15.15
18.09	17.18	11.37
14.42	10.58	26.94
19.04	10.98	15.43
19.06	18.35	30.39
10.64	9.03	15.46
12.99	31.74	29.69
9.92	28.64	22.96
15.54	17.78	17
20.04	11.11	20.95
10.45	14	27.88
15.7	13.39	20.1
13.05	13.19	16.69
27.57	18.51	11.33
14.66	13.85	13.69
	20.21	11.56
	18.27	12.99
	24.47	12.1
	17.6	25.82
	18.1	8.38
	15.65	13.48
	11.29	20.87
	13.75	10.87
	10.38	16.21
	26.2	28.01
	16.73	25.82
	19.33	14.6
	22	16
	21.02	12.14
	15.74	11.34
	16.26	15.23
	15.38	12.92
	31.67	20.43
	17.67	12.3
	10.13	11.48
	11.5	23.29
	14.38	8.22
	19.15	11.29
	28.06	20
	14.19	14.18
	20.61	24.51
	14.96	32.64
	13.06	18.44
	22.08	26.5
	15.49	20.76
	19.34	8.92
	14.01	11.49
	19.38	13.47
	14.4	8.15
	11.29	19.23
	29.27	14.34
	16.39	17.87
	17.3	17.33
	17.71	13.05
	26.82	25.15
	13.91	17.58
	22.44
	12.86
	18.66
	10.36
	27.76
	17.43
	13.01
	17.31
	15.65
	13.37
	10.16
	9.69
	27.14
	22.76
	25.72
	17.11
	19.03
	9.69
	18.85
	14.87
	14.84
	13.91
	16
	26.05
	31.99
	27.31
	11.61
	11.86
	14.73
	29.86
	30.26
	11.4
	14.45
	16.64
	16.15
	17.51
	20.42
	31.57
	11.48
	24.55
	12.22
	21.73
	15.02
	14.34
	15.63
	20.12
	5.86
	17.84
	16.88
	9.48
	23.27
	7.17
	34.25
	16.31
	13.96
	25.27
	26.93
	26.27
	19.1
	27.89
	16.52
	6.22
	19.5
	13.58
	18.33
